# Supplementary material for: Comparative analysis of dynamic transcriptomes reveals specific COVID-19 features and pathogenesis of immunocompromised populations
Source: mSystems. 2024 May 16;9(6):e01385-23. doi: 10.1128/msystems.01385-23 (PMC11237560; doi:10.1128/msystems.01385-23)
Supplement: Supplemental Tables — Tables S1 to S9. [file msystems.01385-23-s0001.xlsx]

## Sheet: TableS1
Table S1 Overall clinical charaterization of COVID-19 patients with hematological tumors.
Group	Patient ID	Sex	Age	Complication	Diagnosis	Disease status	Symptom	SpO2	Trachea cannula	Anti-viral treatment	ICU	Pre-infection																Mid-infection																Post-infection convalescence
												WBC	NE	LY	HGB	PLT	CRP	IL6	PCT	ALB	Prothrombin time	International normalized ratio	Activated partial thromboplastin time	Fibrinogen	D-Dimer	Fibrinogen degradation products	Thrombin time	WBC	NE	LY	HGB	PLT	CRP	IL6	PCT	ALB	Prothrombin time	International normalized ratio	Activated partial thromboplastin time	Fibrinogen	D-Dimer	Fibrinogen degradation products	Thrombin time	WBC	NE	LY	HGB	PLT	CRP
Normal infection	1	Female	60	No	AML	Onset	fever	/	/	/	No																	4.2	1	2	69	249	11.33	8.22	<0.02	36.7	13.2	1.14	32.8	3.45	1.58	8.5	15.6	0.3	0	0.1	94	43	133.43
	2	Male	23	No	AML	myelosuppression period after chemotherapy	fever	/	/	/	No	69.9	0.1	69.8	85	110	55.11	30.15	0.18	38.7	13.8	1.19	34.5	5.74	1.96	12.8	12.9	0.3	0.1	0.1	76	34	37.38	12.48	0.14	36.4	13.8	1.19	34.5	5.74	1.96	12.8	12.9	4.8	4	0.3	89	89	22.55
	3	Male	35	No	AML	Onset	fever	/	/	/	No																	35.7	0.5	2.4	54	30	34.03	13.04	0.24	39.2	17	1.46	31.3	3.26	0.67	4.4	15.5	7.3	5.4	1	131	155	2.31
	4	Male	55	diabetes	AA, HSCT	after HSCT	fever	/	/	/	No	3.1	1.3	1.4	99	34	18.9		0.12	42.7	9.8	0.86	25.9	3.49	0.62	4.5	14.6	1.3	0.4	0.7	84	13	25.23	1.5	0.1	35.5	9.9	0.86	24.9	3.68	0.23	1.8	15.8	2.2	1.1	0.8	86	12	1.97
	5	Female	37	tuberculosis of thoracic vertebra	AML, HSCT	after secondary HSCT	fever, diarrhea	/	/	/	No																	6.8	4.9	0.6	123	202	78.85	34.98	0.19	36.6	11.5	1	25.3	4.64	0.23	1.3	12.1	4.07	1.87	1.81	124	192	2.53
	6	Male	57	hypertension, GVHD	AML, HSCT	after HSCT, GVHD of gut	diarrhea	/	/	Paxlovid	No																	4.25	2.59	0.76	101	226	3.7	16.23	0.09	29.9	10.8	0.94	28.6	3.49	0.18	1.4	15.2	12.7	11.9	0.4	94	51	124.37
	7	Male	43	hypertension	B-ALL	stabilization after HSCT	fever	/	/	Paxlovid，Molnupiravir	No																	1.6	1.2	0.3	80	25	107.02	326.46	0.63	37.3	11.9	1.03	34.4	3.75	15.65	114.5	15.2	6.2	5.3	0.5	82	90	81
	8	Male	47	chronic viral hepatitis B	B-ALL	after chemotherapy	fever, cough	/	/	/	No	3.4	0.2	3.2	65	105	6.8		0.18	42	12.9	1.12	30.5	3.8	0.08	<1.0	14.8	3.2	2.4	0.6	84	354	35.27	<0.5	0.02	34.6	11.9	1.03	30.8	6.06	0.23	1.7	14.2	4.7	2.8	1.3	122	195	0.59
	9	Female	74	No	DLBCL	stabilization	fever, cough, muscle aches	93%, severe	/	Paxlovid	No																	1.1	0.8	0.2	107	85	36.22	1.85	0.07	38.1	11.7	1.02	26.4	3.77	0.16	1.7	15.6	2.9	1.7	0.9	109	65	1.53
	10	Male	26	No	AML	replase	asymptomatic	/	/	Paxlovid	No																	3.4	2.1	1.1	88	46	8.08	4.98	0.09	42.7	13.8	1.19	30.2	3.12	0.68	4.4	14.2	0.3	0.1	0.1	67	13	71.8
	11	Male	25	No	DLBCL	after the first chemotherapy	/	/	/	/	No																	8	5.6	1.3	91	183	4.45	/	0.02	34.5	13	1.13	34.1	2.69	0.06	<1	14.9	8	6.1	0.9	83	434	53.07
	12	Female	69	hypertension	DLBCL	onset	fever	/	/	/	No																	9.3	7.4	1.4	85	127	57.15	/	0.11	31.8	11.3	0.98	21.5	3.1	1.07	5.8	13.8	7.3	5.8	0.7	103	103	0.89
	13	Male	41	psoriasis	B-ALL, HSCT	stabilization	fever, nasal congestion, muscle aches	/	/	/	No																	2.3	1.7	0.3	112	64	42.75	31.2	0.04	44.1	11.8	1.03	43.6	4.27	0.15	1.3	13.5	4.1	2.6	0.5	121	74	5.36
	14	Female	55	TA-TMA	AML, HSCT	stabilization	fever, cough	/	/	/	No	2.1	0.6	1.1	64	14	12.59	20.87	0.19	32.7	9.9	0.86	26.1	2.9	0.57	3.3	15.2	2	0.9	0.9	75	39	12.06	20.87	/	29.4	10.1	0.88	0.89	2.16	0.52	3	17.2	4.5	3.2	0.9	90	116	3.86
	15	Female	73	Chronic pulmonary embolism	AML	myelosuppression period after chemotherapy		/	/	/	No	0.2	0	0.2	69	19	67.39	203.37	0.2	29.7	13.3	1.15	26.8	3.62	0.36	1.9	14.2	0.4	0.1	0.2	65	41	109.82	203.37	0.2	25.8	12.1	1.05	30.8	2.96	0.14	<1	18.5	0.6	0	0.6	93	66	13.32
	16	Female	66		HL	stabilization		/	/	/	No	6.6	4.7	0.8	119	258	15.04		0.11	40.4	10.8	0.94	65.9	3.22	0.24	2.2	14.6	8.9	6.9	0.7	95	58	158.89	/	0.36	30.5	10.6	0.92	29.4	3.62	0.35	2.7	15.9	6.1	3.3	1.5	113	201	14
	17	Female	63	No	MDS, HSCT	stabilization	fever, muscle aches	/	/	Paxlovid	No																	2.7	1.8	0.7	107	91	0.68	1.62	0.04	39	11.7	1	34.2	4.85	0.51	4.12	15.8	6.93	4.06	2.37	134	176
	18	Female	65	bronchial asthma	MM	stabilization	fever, cough, phlegm, shortness of breath	moderate	/	Azvudine	No																	2.7	1.8	0.6	102	161	4.99	7.4	0.15	35.9	11.3	0.98	27.5	3.5	0.2	2.1	14.5	2.6	1.5	0.7	100	212	63.11
	19	Female	69	hypertension	FL, replase	stabilization	fever, cough, phlegm	<93%	/	Paxlovid	No																	6.8	6.2	0.2	121	74	39.08	17.05	0.12	31	10.7	0.93	26.2	2.75	0.69	5	14.8	4.7	3	1	122	144	2
	20	Female	58	hypertension	MM, replase	stabilization, BCMA double antibody clinical trial	fever, fatigue	0.95	/	Paxlovid	No																	4.6	3.4	0.7	122	192	34.62	18.97	0.09	41.6	12	1.04	31.4	4.68	0.12	2.1	13.7	7.1	5.7	0.8	129	168
	21	Male	31	No	PTCL	after chemotherapy	no complaints	/	/	Paxlovid	No																	4.4	2.1	1.7	119	234	2.89	2.53	0.09	46.8	12	1.04	34	2.69	0.07	<1	14.6	11.2	9.9	1	110	84	3.85
	22	Female	62	No	MM	stabilization		/	/	/	No	5.7	3.9	1	92	198	2.5			35	11.8	1.03	32.4	3.07	0.53	3.07	26.9	6.16	3.64	1.82	98	177	3.43			42.1	12	1.04	32.8	2.78	0.56	5.8	27.6	5.91	3.77	0.91	95	183	12.18
	23	Male	38	hypertension	AML, HSCT	stabilization	fever, diarrhea	/	/	/	No	3.8	2	1.4	84	61	35.74	14.78	0.14	35	11.9	1.03	30.6	3.46	0.29	1.8	16.1	9.57	4.22	4.52	151	165	17.12	13.52	0.06	42.3	10.3	0.9	30.3	4.8	0.14	1	13.2	7.9	4.3	3	140	15	4.11
	24	Male	40	encephalomyelitis, reflux esophagitis	AML	after HSCT, PTLD	fever		/	/	No																	4.7	2.2	2.1	122	237	2.71	3.6	<0.02	46.4	9.1	0.8	29.4	3.98	0.54	4.2	14.1	5.97	3.08	2.12	139	261
	25	Male	49	nodal tachycardia	DLBCL	after chemotherapy	fever, cough, phlegm		/	Azvudine	No																	5.2	4.1	0.2	108	192	32.92	17.21	0.22	34.4	11.5	1	26.3	3.75	0.57	4	13.6	5.2	5	0	78	154	31.68
	26	Male	54	old tuberculosis, fatty liver	MDS	after HSCT	fever		/	Paxlovid	No																	1.8	0.7	0.8	92	87	57.48	7.78	0.43	37.6	11.3	0.98	31.9	6.27	0.19	2	13.8	3.5	1.3	1.5	113	118	5.58
Long infection	27	Female	46	No	AML, HSCT	stabilization	fever, choking	85%，severe	/	Paxlovid, Monolavir, Azvudine	No																	2.6	2.1	0.3	107	142	3.93	2.59	0.04	32.1	10.5	0.92	26.7	4.2	0.16	1.6	13.9
	28	Male	60	No	CLL	stabilization	fever, cough, phlegm	severe	Yes	Paxlovid, Monolavir	Yes																	36.6	12.4	23.3	104	88	1.26	1.22	0.11	35.7	11	0.96	23.1	1.45	0.2	1.3	20.1
	29	Female	33	No	FL	stabilization	sore throat,	/	/	Paxlovid	No																	3.3	2.6	0.1	117	242	43.71	17.18	0.09	37.3	12.1	1.05	36.9	4.39	0.08	1.1	16.8
	30	Male	21	pulmonary fungal infection, GVHD	AA, HSCT	stabilization		/	/	Paxlovid	No																	4.13	2.42	1.28	135	141				45.2								5.8	3.9	0.9	122	167
	31	Female	40	diabetes	AML, HSCT	stabilization	fever, cough	/	/	Molnupiravir	No	8.6	7.7	0.1	78	47	0.39			33.2	11.8	1.03	25.9	1.59	0.26	14.68	18.8	4	2.7	0.6	109	75	13.56	2.5	0.02	38.6	10.9	0.95	29	3.26	0.1	1.1	15
	32	Female	69	No	AITL	newly diagnosed	fatigue		/	Paxlovid, Molnupiravir	No																	0.8	0.7	0.1	37	84	10.05	14.67	0.07	24.9	13.6	1.18	35.9	1.98	0.58	3.7	17.3
	33	Male	78	diabetes	DLBCL	stabilization	fever	severe	Yes	Paxlovid, Molnupiravir	Yes																	5.17	4.56	0.43	110	166	142	34.08	4.02	24.5	13.3	1.16	27.1	4.49	0.52	4.93	15.2	3.8	3.6	0.1	64	12	195.46
Death	33	Male	78	diabetes	DLBCL	stabilization	fever	severe	Yes	Paxlovid, Molnupiravir	Yes																	5.17	4.56	0.43	110	166	142	34.08	4.02	24.5	13.3	1.16	27.1	4.49	0.52	4.93	15.2	3.8	3.6	0.1	64	12	195.46
	34	Female	30	No	MDS, HSCT	stabilization	fever, choking	severe	Yes (ECMO)	Paxlovid	Yes	1.1	0.5	0.3	90	42	66.34		0.5	24.5	9.9	0.86	28.5	1.89	0.11	0.7	17.7	3.3	2.9	0.2	136	212	67.85	52.36	0.11	34.8	11.2	0.97	31.1	6.38	0.25	1.7	12.9	16.1	14.3	0.3	121	202	19.83
	35	Male	23	cGVHD	AML, HSCT	stabilization	fever	severe	Yes	Molnupiravir	Yes	2.6	0.9	1.2	74	81	0.94		0.21	46.7	10.1	0.88	30.7	4.24	0.36	2.1	12.6	1.8	0.8	0.7	100	36	23.22	8.82	8.01	31.2	11.4	0.99	29.3	2.62	0.1	1.1	16.8	1.7	1	0.4	67	34	4.64
	36	Male	54	hypertension	PTCL, ASCT	stabilization	fever, cough, phlegm, shortness of breath	82%, severe	Yes (CPAP)	Paxlovid	Yes	4.2	3.7	0.4	122	228	0.24	5.57	0.07	44.8	10.1	0.88	23.4	2.33	0.38	2.7	15	5.98	4.39	1.2	80	50	61	428.93	1.15	29.5	15.6	1.36	27.9	2.29	5.74	36.24	15.1	1.65	1.38	0.21	57	13
	37	Male	65	Stress cardiomyopathy, moderate/severe regurgitation of aortic valve	AML, HSCT	stabilization	sore throat, cough, runny nose, chest tightness	0.927	Yes	Paxlovid, Azvudine, COVID-19 neutralizing antibody	Yes																	8.1	92	0.1	92	25	3.91	11.75	0.12	27.9								4.8	4.6	0.1	95	28	5.63
	38	Female	75	coronary heart disease, diabetes, heart dysfunction	AML	myelosuppression period after chemotherapy	Fever, cough, phlegm, shortness of breath, abdominal pain	severe	/	Paxlovid, Azvudine, COVID-19 neutralizing antibody	No																	0.8	0.4	0.3	70	16	86.86	40.82	0.31	34.4	15.4	1.33	33.3	4.96	0.38	4.6	13.3	4	45.9	1	72	18	82.84
	39	Male	77	hypertension	myelofibrosis	stabilization	/	severe	/	No	Yes																	8.6	3.2	0.8	75	51	6.26	21.22	0.84	34.6	17.3	1.49	37	2.48	0.28	1	16.8	11.6	6.1	0.7	106	91	36.54
[truncated: 11 more columns]

## Sheet: Table S2
Table S2 DECs of hematological tumor patients or non-tumor individuals between post-infection convalescence and mid-infection.
Population	ComplexName	ComplexID	SARS-CoV-2 target	Source	Cell line	Protein complex purification method	subunits(Gene name)	PubmedID	Complex comment	Disease comment	subunits(Protein name)	GO description	Essential gene	Scaffold protein	Host factor	Innate immune-related protein	Hematological tumor vs. Health	DEGs	Adjusted P-value
Hematological tumor	PRRX1-UCHL1 complex	7105	Yes	CORUM	HELA cells	MI:0019-coimmunoprecipitation	PRRX1;UCHL1	29339092	None	None	Ubiquitin carboxyl-terminal hydrolase isozyme L1;Paired mesoderm homeobox protein 1	None	None;None	None;None	None;None	None;Innate	Shared	UCHL1	0.0676454
Hematological tumor	Profilin 2 complex	2300	Yes	CORUM	None	MI:0019- coimmunoprecipitation	ACTB;CYFIP1;DNM1;HSPA8;NCKAP1;PFN2;ROCK2;SYN1;SYN2	9463375	None	None	Rho-associated protein kinase 2 ;Heat shock cognate 71 kDa protein;Synapsin-1 ;Profilin-2 ;Actin, cytoplasmic 1;Dynamin-1 ;Cytoplasmic FMR1-interacting protein 1;Synapsin-2 ;Nck-associated protein 1	protein complex assembly;endocytosis;actin cytoskeleton organization	None;None;None;None;None;None;None;None;None	None;None;Scaffold;None;None;None;None;Scaffold;None	None;None;None;None;None;None;None;None;None	None;None;None;None;None;None;None;None;None	Uniq	DNM1	0.0848003
Hematological tumor	TRP1-G alpha-11-IP3R3-CAV1 signaling complex	557	Yes	CORUM	None	MI:0019- coimmunoprecipitation	CAV1;GNA11;ITPR3;TRPC1	10766822	The results demonstrate that caveolar microdomains provide a scaffold for assembly of key Ca(2+) signaling proteins into a complex and coordination of the molecular interactions leading to the activation of SOC (store-operated Ca(2+) influx).	None	Guanine nucleotide-binding protein subunit alpha-11;Short transient receptor potential channel 1;Caveolin-1;Inositol 1,4,5-trisphosphate receptor type 3	cation transmembrane transporter activity;cation transport;ion channel activity;cellular metal ion homeostasis;plasma membrane	None;None;None;None	Scaffold;None;None;None	None;None;None;None	Innate;None;Innate;None	Uniq	CAV1	0.0676454
Hematological tumor	NOS3-CAV1 complex	5714	Yes	CORUM	None	MI:0006-anti bait coimmunoprecipitation	CAV1;NOS3	11425855	None	None	Nitric oxide synthase, endothelial;Caveolin-1	regulation of nitrogen utilization;regulation of nitrogen compound metabolic process;nitric oxide mediated signal transduction	None;None	Scaffold;None	None;None	Innate;None	Uniq	CAV1	0.0676454
Hematological tumor	UTM-SGCE-DAG1-CAV1-NOS3 complex	753	Yes	CORUM	None	MI:0019- coimmunoprecipitation	CAV1;DAG1;NOS3;SGCE;UTRN	17127434	The authors propose that this utrophin associated protein complex (UAPC) in human umbilical vein endothelial cells (HUVECs) may play an important role in the regulation of vascular tone.	None	Epsilon-sarcoglycan ;Nitric oxide synthase, endothelial;Utrophin;Caveolin-1;Dystroglycan	enzyme regulator activity;regulation of catalytic activity;establishment of endothelial barrier	None;None;None;None;None	Scaffold;Scaffold;None;None;None	None;None;None;None;None	Innate;None;None;None;None	Uniq	CAV1	0.0676454
Hematological tumor	Factor-Xa-TFPI-factor-VIIa-tissue factor complex	6276	Yes	CORUM	None	MI:0401- biochemical	F10;F3;F7;TFPI	7662667	None	None	Coagulation factor X ;Coagulation factor VII ;Tissue factor pathway inhibitor ;Tissue factor	regulation of blood coagulation	None;None;None;None	None;None;None;None	None;None;None;None	None;None;None;None	Uniq	TFPI	0.0676454
Hematological tumor	Polycystin-1 multiprotein complex (ACTN1, CDH1, SRC, JUP, VCL, CTNNB1, PXN, BCAR1, PKD1, PTK2, TLN1)	5177	Yes	CORUM	epithelium	MI:0029- cosedimentation through density gradients	ACTN1;BCAR1;CDH1;CTNNB1;JUP;PKD1;PTK2;PXN;SRC;TLN1;VCL	11113628	The results suggest that polycystin-1 complexes are present in focal adhesions in subconfluent cells and in both focal adhesions and cell\u2013cell adherens complexes in confluent cells.	PKD1 is involved in autosomal dominant polycystic kidney disease (ADPKD).	Alpha-actinin-1;Cadherin-1;Proto-oncogene tyrosine-protein kinase Src;Junction plakoglobin ;Vinculin;Catenin beta-1;Paxillin;Breast cancer anti-estrogen resistance protein 1;Polycystin-1;Focal adhesion kinase 1;Talin-1	cell adhesion;epithelial cell differentiation;morphogenesis of an epithelium;kidney development	None;None;None;None;None;None;None;None;None;None;None	None;Scaffold;None;None;None;Scaffold;Scaffold;Scaffold;Scaffold;None;None	None;None;None;None;None;None;None;None;None;None;None	None;Innate;None;Innate;None;None;Innate;None;Innate;None;None	Shared	JUP	0.0915464
Hematological tumor	ITGA6-ITGB4-LAMA5 complex	2322	Yes	CORUM	epithelium, skin	MI:0019-coimmunoprecipitation	ITGA6;ITGB4;LAMA5	7556090	None	None	Laminin subunit alpha-5;Integrin beta-4;Integrin alpha-6	cell adhesion	None;None;None	None;None;None	None;None;None	None;None;None	Shared	LAMA5	0.0676454
Hematological tumor	PRRX2-UCHL1 complex	7106	Yes	CORUM	HeLa cells	MI:0019-coimmunoprecipitation	PRRX2;UCHL1	29339092	None	None	Ubiquitin carboxyl-terminal hydrolase isozyme L1;Paired mesoderm homeobox protein 2	None	None;None	None;None	None;None	None;Innate	Shared	UCHL1	0.0676454
Hematological tumor	ITGA6-ITGB4-Laminin10/12 complex	2319	Yes	CORUM	None	MI:0004- affinity chromatography technologies	ITGA6;ITGB4;LAMA5;LAMB2;LAMC1	10671376	None	None	Laminin subunit alpha-5;Laminin subunit gamma-1 ;Integrin beta-4;Integrin alpha-6;Laminin subunit beta-2	cell adhesion	None;None;None;None;None	None;None;None;None;None	None;None;None;None;None	None;None;None;None;None	Shared	LAMA5	0.0676454
Hematological tumor	CAV1-VDAC1-ESR1 complex	5862	Yes	CORUM	cortical and hippocampal areas	MI:0006-anti bait coimmunoprecipitation;MI:0663-confocal microscopy	CAV1;ESR1;VDAC1	19595769	None	Disease: CAV1-VDAC1-ESR1 complex is involved in Alzheimer's disease.	Estrogen receptor;Voltage-dependent anion-selective channel protein 1;Caveolin-1	ion channel activity;plasma membrane	None;None;None	Scaffold;None;None	None;None;HF	Innate;None;None	Uniq	CAV1	0.0676454
Hematological tumor	Polycomb repressive complex 1 (PRC1, hPRC-H)	116	Yes	CORUM	None	MI:0004-affinity chromatography technologies	BMI1;CBX2;CBX4;CBX8;HSPA1A;PHC1;PHC2;PHC3;RING1;RNF2;SCMH1;SMARCA5;YY1	12167701	Polycomb repressive complexes are required to maintain the transcriptionally repressive state of many genes, including Hox genes, throughout development. PcG PRC1 complex acts via chromatin remodeling and modification of histones. hPRC-H apparently represents not a single complex but rather a mixture of highly related complexes, here exemplified by the Hi-Trap S eluate. The identified beta-tubuli…	None	E3 SUMO-protein ligase CBX4;SWI/SNF-related matrix-associated actin-dependent regulator of chromatin subfamily A member 5;Heat shock 70 kDa protein 1A;Transcriptional repressor protein YY1;Polycomb complex protein BMI-1;Polyhomeotic-like protein 1;E3 ubiquitin-protein ligase RING1;Chromobox protein homolog 2;Polyhomeotic-like protein 2;Polyhomeotic-like protein 3;Polycomb protein SCMH1;E3 ubiquit…	DNA topological change;negative regulation of transcription, DNA-templated;RNA biosynthetic process;protein hydroxylation;protein methylation;chromosome organization;nucleus	None;None;None;None;None;None;None;None;None;None;None;None;None	None;None;None;None;None;None;None;None;None;None;None;None;None	None;None;None;None;None;None;None;None;None;None;None;None;None	None;None;None;None;Innate;None;None;None;None;None;None;None;Innate	Uniq	CBX2	0.101291
Hematological tumor	TF-FVIIa-FXa-TFPI complex	3162	Yes	CORUM	None	MI:0017- classical fluorescence spectroscopy	F10;F3;F7;TFPI	12787023	The authors describe that the FXa-dependent inhibition of TF-FVIIa activity by TFPI leads to formation of the quaternary complex TF-FVIIa-FXa-TFPI.	None	Coagulation factor X ;Coagulation factor VII ;Tissue factor pathway inhibitor ;Tissue factor	blood coagulation	None;None;None;None	None;None;None;None	None;None;None;None	None;None;None;None	Uniq	TFPI	0.0676454
Hematological tumor	Eps15-stonin2 complex	3231	Yes	CORUM	None	MI:0077- nuclear magnetic resonance	EPS15;STON2	18200045	Eps15 and stonin2 have both been shown to directly associate with the clathrin adaptor complex AP-2 and to localize to clathrin-coated pits (CCPs).	None	Epidermal growth factor receptor substrate 15;Stonin-2	intracellular protein transport;protein targeting;protein transport;vesicle-mediated transport	None;None	None;None	None;None	None;None	Uniq	STON2	0.0676454
Hematological tumor	NOS3-CAV1-NOSTRIN complex	550	Yes	CORUM	whole blood and lymph	MI:0019-coimmunoprecipitation;MI:0663-confocal microscopy	CAV1;NOS3;NOSTRIN	16807357	Translocation of endothelial nitric-oxide synthase involves a ternary complex with caveolin-1 and NOSTRIN.	None	Nitric oxide synthase, endothelial;Caveolin-1;Nostrin	intracellular protein transport;protein targeting;protein transport;plasma membrane	None;None;None	Scaffold;None;None	None;None;None	Innate;None;None	Uniq	CAV1	0.0676454
Hematological tumor	Norrin receptor complex	6939	Yes	CORUM	HEK 293 cells	MI:0007-anti tag coimmunoprecipitation;MI:0040-electron microscopy	FZD4;LRP5;NDP;TSPAN12	19837033	Overexpressed TSPAN12 associates with the Norrin-receptor complex and significantly increases Norrin/beta-catenin but not Wnt/beta-catenin signaling.	None	Low-density lipoprotein receptor-related protein 5;Tetraspanin-12;Norrin;Frizzled-4	cell surface receptor signaling pathway;plasma membrane	None;None;None;None	None;None;None;None	None;None;None;None	None;None;None;None	Uniq	LRP5	0.0676454
Hematological tumor	ANGPTL4-LRP6-SDC1 complex	7288	No	CORUM	HepG2 cells	MI:0096-pull down	ANGPTL4;LRP6;SDC1	29017031	ANGPTL4 as a Wnt signaling antagonist binds to syndecans and forms a ternary complex with the Wnt co-receptor Lipoprotein receptor-related protein 6 (LRP6). This protein complex is internalized via clathrin-mediated endocytosis and degraded in lysosomes, leading to attenuation of Wnt/?-catenin signaling (PMID:29017031).	None	Low-density lipoprotein receptor-related protein 6;Syndecan-1;Angiopoietin-related protein 4	regulation of canonical Wnt signaling pathway	None;None;None	None;None;None	None;None;None	None;None;None	Shared	SDC1	0.0676454
Hematological tumor	NGF-TrkA complex	5407	No	CORUM	None	MI:0114- x-ray crystallography	NGF;NTRK1	10490030	None	None	Beta-nerve growth factor ;High affinity nerve growth factor receptor	transmembrane receptor protein tyrosine kinase signaling pathway;neurogenesis;generation of neurons;nervous system development	None;None	None;None	None;None	None;None	Uniq	NTRK1	0.0676454
Hematological tumor	Sox4-beta-catenin-p300 complex	6354	No	CORUM	Ishikawa cells, Hec-251 cells, Hec6 cells	MI:0019-coimmunoprecipitation	CTNNB1;EP300;SOX4	26841870	None	Uterine carcinosarcoma (PMID:26841870).	Catenin beta-1;Transcription factor SOX-4;Histone acetyltransferase p300	positive regulation of sequence-specific DNA binding transcription factor activity	None;None;None	None;None;None	None;HF;None	Innate;None;None	Uniq	SOX4	0.0676454
Hematological tumor	IGHM-VPREB1-IGLL1 complex	1703	No	CORUM	None	MI:0019- coimmunoprecipitation	IGHM;IGLL1;VPREB1	11564802	None	None	Ig mu chain C region;Immunoglobulin iota chain ;Immunoglobulin lambda-like polypeptide 1	B cell differentiation	None;None;None	None;None;None	None;None;None	None;None;None	Uniq	IGLL1	0.0676454
Hematological tumor	URI complex (Unconventional prefoldin RPB5 Interactor)	781	No	CORUM	None	MI:0071- molecular sieving;MI:0006- anti bait coimmunoprecipitation	CUL1;PFDN2;POLR2E;RUVBL1;RUVBL2;SKP1;SKP2;STAP1;URI1	14615539	The URI complex participates in the regulation of nutrient-sensitive, TOR-dependent transcription programs.	None	Unconventional prefoldin RPB5 interactor 1 ;DNA-directed RNA polymerases I, II, and III subunit RPABC1 ;S-phase kinase-associated protein 1;S-phase kinase-associated protein 2;Cullin-1;Prefoldin subunit 2;Signal-transducing adaptor protein 1 ;RuvB-like 2;RuvB-like 1	regulation of RNA biosynthetic process;regulation of transcription, DNA-templated;response to starvation;phosphatidylinositol-mediated signaling	None;None;None;None;None;None;None;None;None	None;None;None;None;None;None;None;None;None	None;None;None;HF;None;None;None;None;HF	None;None;None;None;None;None;Innate;None;None	Uniq	STAP1	0.0848003
Hematological tumor	CEN complex	929	No	CORUM	HeLa cells	MI:0402-chromatin immunoprecipitation assays;MI:0006-anti bait coimmunoprecipitation	BMI1;CBX3;CBX8;CENPA;CENPB;CENPC;CENPH;CENPI;CENPK;CENPL;CENPM;CENPO;CENPU;COBLL1;CUL4A;DDB1;DHX38;FBL;HSPA5;HSPA8;KIAA1429;KIF23;NUP93;PLPPR3;RACGAP1;RING1;RNF2;RSF1;SHCBP1;SMARCA5;SRRT;SSRP1;SUPT16H;WDR11;WTAP;ZC3H13;ZFP91	15009096	None	None	SWI/SNF-related matrix-associated actin-dependent regulator of chromatin subfamily A member 5;Major centromere autoantigen B;78 kDa glucose-regulated protein;Heat shock cognate 71 kDa protein;rRNA 2'-O-methyltransferase fibrillarin;Polycomb complex protein BMI-1;Histone H3-like centromeric protein A;Kinesin-like protein KIF23;Centromere protein C;E3 ubiquitin-protein ligase RING1;FACT complex sub…	mitotic cell cycle;kinetochore assembly;spindle assembly;centrosome cycle;chromosome	None;None;None;None;None;None;None;None;None;None;None;None;None;None;None;None;None;None;None;None;None;None;None;None;None;None;None;None;None;None;None;None;None;None;None;None;None	None;None;None;None;None;None;None;None;None;None;None;None;None;None;None;None;None;None;None;None;None;None;None;None;None;None;None;None;None;None;None;None;None;None;None;None;None	None;None;None;None;None;None;None;None;None;None;None;HF;None;None;None;None;HF;None;None;None;None;None;None;None;None;None;None;None;None;None;None;HF;None;HF;None;None;None	None;None;None;None;None;None;None;None;None;None;None;None;None;None;None;None;None;None;None;None;None;None;None;None;None;None;None;None;None;None;None;None;None;None;None;None;None	Shared	COBLL1	0.23764
Hematological tumor	LGR4-RSPO supercomplex	7557	No	CORUM	HEK293T cells	MI:0007-anti tag coimmunoprecipitation;MI:0416-fluorescence microscopy	DIAPH1;DVL2;IQGAP1;LGR4;MAP2K1;MAP2K2;PTK2;PXN;RSPO3;WASL	24639526	None	None	Neural Wiskott-Aldrich syndrome protein;Segment polarity protein dishevelled homolog DVL-2;Protein diaphanous homolog 1;Dual specificity mitogen-activated protein kinase kinase 2;Ras GTPase-activating-like protein IQGAP1;Paxillin;Dual specificity mitogen-activated protein kinase kinase 1;Focal adhesion kinase 1;Leucine-rich repeat-containing G-protein coupled receptor 4;R-spondin-3	focal adhesion assembly;Wnt signaling pathway	None;None;None;None;None;None;None;None;None;None	None;Scaffold;Scaffold;None;Scaffold;None;Scaffold;Scaffold;None;None	None;None;None;None;None;None;None;None;None;None	None;None;None;None;Innate;Innate;Innate;None;None;None	Uniq	RSPO3	0.0883674
Hematological tumor	GIPC1-NTRK1-RGS19 complex	2487	No	CORUM	None	MI:0019- coimmunoprecipitation	GIPC1;NTRK1;RGS19	11251075	GIPC forms a complex with GAIP and the TrkA receptor and colocalizes with phosphoryated TrkA in retrograde transport vesicles.	None	PDZ domain-containing protein GIPC1 ;High affinity nerve growth factor receptor ;Regulator of G-protein signaling 19	retrograde transport, vesicle recycling within Golgi	None;None;None	None;None;None	None;None;None	None;None;None	Uniq	NTRK1	0.0676454
Hematological tumor	p38gamma-Hsp90-K-Ras complex	6190	No	CORUM	HEK-293T	MI:0019- coimmunoprecipitation	HSP90AB1;KRAS;MAPK12	24962213	None	K-Ras-dependent colon cancer	GTPase KRas ;Heat shock protein HSP 90-beta;Mitogen-activated protein kinase 12	regulation of cell growth	None;None;None	None;None;None	None;None;None	None;None;None	Uniq	MAPK12	0.0676454
Hematological tumor	TIM (TIM9, TIM10) complex, mitochondrial	623	Yes	CORUM;Hu.Map	None	MI:0040-electron microscopy	TIMM10;TIMM9	16387659	Translocation of nuclear-encoded mitochondrial preproteins is mediated by translocases in the outer (TOM) and inner (TIM) membranes.	None	Mitochondrial import inner membrane translocase subunit Tim10;Mitochondrial import inner membrane translocase subunit Tim9	intracellular protein transport;protein targeting;protein transport;mitochondrial inner membrane	None;None	None;None	None;None	None;None	Shared	TIMM10	0.0676454
Hematological tumor		HuMAP2_00367	Yes	Hu.Map			KIAA1549;LGALS1;LGALS3					galectin complex;collagen-containing extracellular matrix;photoreceptor connecting cilium;immunological synapse;ficolin-1-rich granule membrane;secretory granule membrane;spliceosomal complex;extracellular space;extracellular region;positive regulation of dendritic cell differentiation;mononuclear cell migration;negative regulation of immunological synapse formation;negative regulation of protein…	None;None;None	None;None;Scaffold	None;None;None	None;Innate;Innate	Shared	KIAA1549	0.0676454
Hematological tumor		HuMAP2_03680	Yes	Hu.Map			APOE;ATP13A2;B4GALT4;CHST11;DCBLD1;FGFRL1;HBA1;HLA-DPA1;HS3ST3B1;NOB1					endocytic vesicle lumen;Golgi membrane;lipoprotein particle;clathrin-coated endocytic vesicle membrane;discoidal high-density lipoprotein particle;transport vesicle;intermediate-density lipoprotein particle;blood microparticle;multivesicular body, internal vesicle;membrane;haptoglobin-hemoglobin complex;hemoglobin complex;chylomicron;low-density lipoprotein particle;preribosome, small subunit pre…	None;None;None;None;None;None;None;None;None;None	None;None;None;None;None;None;None;None;None;None	None;None;None;None;None;None;None;None;None;None	None;None;None;None;None;None;None;None;None;None	Uniq	APOE	0.0883674
Hematological tumor		HuMAP2_03540	Yes	Hu.Map			GNE;HECTD4;LGALS3BP;MYCBP2;SPRYD3					platelet dense granule lumen;membrane;blood microparticle;N-acetylglucosamine biosynthetic process;N-acetylneuraminate metabolic process;branchiomotor neuron axon guidance;regulation of synaptic assembly at neuromuscular junction;regulation of axon guidance;UDP-N-acetylglucosamine metabolic process;central nervous system projection neuron axonogenesis;protein ubiquitination;cell adhesion;neuromus…	None;None;None;None;None	None;None;None;None;None	None;None;None;None;None	None;None;None;None;None	Shared	LGALS3BP	0.0676454
Hematological tumor		HuMAP2_05934	Yes	Hu.Map			NUDT5;PYCR1;PYCR2					mitochondrial matrix;mitochondrion;proline biosynthetic process;L-proline biosynthetic process;cellular response to oxidative stress;ribonucleoside diphosphate catabolic process;D-ribose catabolic process;nucleoside phosphate metabolic process;ribose phosphate metabolic process;nucleobase-containing small molecule metabolic process;ATP generation from poly-ADP-D-ribose;nucleotide metabolic proces…	None;None;None	None;None;None	None;None;None	None;None;None	Uniq	PYCR1	0.0676454
Hematological tumor		HuMAP2_06951	Yes	Hu.Map			PYCR1;PYCR2					mitochondrial matrix;mitochondrion;proline biosynthetic process;L-proline biosynthetic process;cellular response to oxidative stress;negative regulation of hydrogen peroxide-induced cell death;regulation of mitochondrial membrane potential;pyrroline-5-carboxylate reductase activity	None;None	None;None	None;None	None;None	Uniq	PYCR1	0.0676454
Hematological tumor		HuMAP2_04637	Yes	Hu.Map			CBX2;FAM192A;FBXL19;JPT1;PSME3;RASL10B;RSRP1					proteasome activator complex;PRC1 complex;PcG protein complex;heterochromatin;proteasome complex;euchromatin;SCF ubiquitin ligase complex;development of primary sexual characteristics;regulation of systemic arterial blood pressure by atrial natriuretic peptide;protein demethylation;positive regulation of peptide hormone secretion;positive regulation of endopeptidase activity;regulation of proteas…	None;None;None;None;None;None;None	None;None;None;None;None;None;None	None;None;None;None;None;None;None	None;None;None;None;None;None;None	Uniq	CBX2	0.0732054
Hematological tumor		HuMAP2_03936	Yes	Hu.Map			HM13;TIMM10;TIMM9					mitochondrial intermembrane space protein transporter complex;TIM22 mitochondrial import inner membrane insertion complex;mitochondrial intermembrane space;Derlin-1 retrotranslocation complex;mitochondrial inner membrane;cytoplasmic side of endoplasmic reticulum membrane;TIM23 mitochondrial import inner membrane translocase complex;lumenal side of endoplasmic reticulum membrane;rough endoplasmic …	None;None;None	None;None;None	None;None;None	None;None;None	Shared	TIMM10	0.0676454
Hematological tumor		HuMAP2_01833	Yes	Hu.Map			DNM1;DNM2;DNM3;RABIF					microtubule;glutamatergic synapse;apical tubulobulbar complex;basal tubulobulbar complex;postsynaptic endocytic zone membrane;presynapse;presynaptic endocytic zone membrane;membrane coat;photoreceptor ribbon synapse;dendritic spine head;postsynaptic density, intracellular component;synaptic cleft;extracellular exosome;clathrin-coated endocytic vesicle;phagocytic cup;perinuclear region of cytoplas…	None;None;None;None	Scaffold;None;None;None	None;None;None;None	None;None;None;None	Uniq	DNM1	0.0676454
Hematological tumor		HuMAP2_04116	Yes	Hu.Map			IFNA1;IFNA1;IFNA10;IFNA16;IFNA17;IFNA2;IFNA5;IFNA6;ISG15					extracellular region;extracellular space;T cell activation involved in immune response;natural killer cell activation involved in immune response;humoral immune response;cytokine-mediated signaling pathway;B cell differentiation;positive regulation of peptidyl-serine phosphorylation of STAT protein;B cell proliferation;response to exogenous dsRNA;defense response to virus;type I interferon-mediat…	None;None;None;None;None;None;None;None;None	None;None;None;None;None;None;None;None;None	None;None;None;None;None;None;None;None;None	Innate;Innate;None;None;None;Innate;None;None;Innate	Shared	ISG15	0.0848003
Hematological tumor		HuMAP2_01038	Yes	Hu.Map			SP4;TOLLIP;TXNDC5;VRK3;ZNF524					azurophil granule lumen;extrinsic component of plasma membrane;specific granule lumen;lysosomal lumen;leukocyte activation;protein localization to endosome;positive regulation of protein sumoylation;positive regulation of phosphoprotein phosphatase activity;interleukin-1-mediated signaling pathway;skeletal muscle tissue development;negative regulation of ERK1 and ERK2 cascade;epithelial cell diff…	None;None;None;None;None	None;None;None;None;None	None;None;None;None;None	None;Innate;None;None;None	Uniq	TXNDC5	0.0676454
Hematological tumor		HuMAP2_06848	Yes	Hu.Map			AP2A1;AP2A2;AP2B1;AP2M1;AP2S1;BMP2K;CLINT1;CLTB;DAB2;EPS15;GTSE1;MAP1A;MYO6;PICALM;STON2					AP-2 adaptor complex;clathrin-coated endocytic vesicle;endolysosome membrane;clathrin-coated pit;clathrin-coated endocytic vesicle membrane;endocytic vesicle membrane;cytoplasmic side of plasma membrane;clathrin coat of coated pit;postsynapse;cytosol;extrinsic component of presynaptic endocytic zone membrane;clathrin coat of trans-Golgi network vesicle;clathrin vesicle coat;intracellular membrane…	None;None;None;None;None;None;None;None;None;None;None;None;None;None;None	None;None;None;None;None;None;None;None;Scaffold;None;None;None;None;None;None	None;None;None;None;None;None;None;None;None;None;None;None;None;None;None	None;None;None;None;None;None;None;None;None;None;None;None;None;None;None	Uniq	STON2	0.112073
Hematological tumor		HuMAP2_01725	Yes	Hu.Map			DSP;JUP;KRT1					cornified envelope;fascia adherens;desmosome;intercalated disc;intermediate filament;ficolin-1-rich granule lumen;gamma-catenin-TCF7L2 complex;adherens junction;zonula adherens;hemidesmosome;cytoskeleton;extracellular exosome;apicolateral plasma membrane;catenin complex;protein-DNA complex;ficolin-1-rich granule membrane;specific granule lumen;lateral plasma membrane;cytoplasmic side of plasma me…	None;None;None	None;None;None	None;None;None	None;None;None	Shared	JUP	0.0676454
Hematological tumor		HuMAP2_01716	Yes	Hu.Map			LGALS3BP;SPRYD3					platelet dense granule lumen;blood microparticle;collagen-containing extracellular matrix;cellular defense response;endocytosis;cell adhesion;scavenger receptor activity	None;None	None;None	None;None	None;None	Shared	LGALS3BP	0.0676454
Hematological tumor		HuMAP2_05028	Yes	Hu.Map			IFNA2;ISG15					extracellular region;defense response to virus;positive regulation of protein oligomerization;negative regulation of T-helper 2 cell cytokine production;regulation of type II interferon production;ISG15-protein conjugation;negative regulation of interleukin-13 production;negative regulation of T cell differentiation;negative regulation of interleukin-5 production;modification-dependent protein ca…	None;None	None;None	None;None	Innate;Innate	Shared	ISG15	0.0676454
Hematological tumor		HuMAP2_02283	Yes	Hu.Map			APOE;MANSC1;PLEKHB1;TOM1L1;TP53I11;TRAM2;TTYH2					membrane;lipoprotein particle;discoidal high-density lipoprotein particle;intermediate-density lipoprotein particle;multivesicular body, internal vesicle;chylomicron;low-density lipoprotein particle;endocytic vesicle lumen;very-low-density lipoprotein particle;synaptic cleft;high-density lipoprotein particle;Golgi stack;chloride channel complex;extracellular vesicle;clathrin-coated endocytic vesi…	None;None;None;None;None;None;None	None;None;Scaffold;None;None;None;None	None;None;None;None;None;None;None	None;None;None;None;None;None;None	Uniq	APOE	0.0732054
Hematological tumor		HuMAP2_00172	Yes	Hu.Map			DSC1;DSG1;DSP;EHF;JUP;KPRP;KRT1;KRT17;KRT5;KRT6A;KRT77					cornified envelope;desmosome;keratin filament;extracellular exosome;ficolin-1-rich granule membrane;fascia adherens;intermediate filament;intercalated disc;gamma-catenin-TCF7L2 complex;lateral plasma membrane;cytoplasmic side of plasma membrane;cytoskeleton;ficolin-1-rich granule lumen;cell-cell junction;adherens junction;zonula adherens;hemidesmosome;gap junction;apicolateral plasma membrane;cyt…	None;None;None;None;None;None;None;None;None;None;None	None;None;None;None;None;None;None;None;None;None;None	None;None;None;None;None;None;None;None;None;None;None	None;None;None;None;None;None;None;None;None;None;None	Shared	JUP	0.0915464
Hematological tumor		HuMAP2_03916	Yes	Hu.Map			DNM1;DNM2;DNM3					microtubule;glutamatergic synapse;apical tubulobulbar complex;basal tubulobulbar complex;postsynaptic endocytic zone membrane;presynapse;presynaptic endocytic zone membrane;membrane coat;photoreceptor ribbon synapse;dendritic spine head;extracellular exosome;postsynaptic density, intracellular component;synaptic cleft;clathrin-coated endocytic vesicle;perinuclear region of cytoplasm;phagocytic cu…	None;None;None	Scaffold;None;None	None;None;None	None;None;None	Uniq	DNM1	0.0676454
Hematological tumor		HuMAP2_02337	Yes	Hu.Map			AVPI1;FAM13A;FMNL2;GNAT2;LIMK2;LZTS1;NR1H3;OCC1;PALD1;PDE8A;PDE9A;PRKG2;PSKH1;PSKH2;RNF34;UNC119;UNC119B					cytosol;photoreceptor outer segment membrane;spindle midzone;ciliary transition zone;heterotrimeric G-protein complex;lipoprotein transport;phototransduction;protein phosphorylation;negative regulation of secretion of lysosomal enzymes;tetrahydrobiopterin metabolic process;nucleotide-binding domain, leucine rich repeat containing receptor signaling pathway;regulation of oxygen metabolic process;c…	None;None;None;None;None;None;None;None;None;None;None;None;None;None;None;None;None	None;None;None;None;Scaffold;Scaffold;None;None;None;None;None;None;None;None;None;None;None	None;None;None;None;None;None;None;None;None;None;None;None;None;None;None;None;None	None;None;None;None;None;None;Innate;None;None;None;None;None;None;None;None;None;None	Shared	PALD1	0.122892
Hematological tumor		HuMAP2_06613	Yes	Hu.Map			AAK1;AP1S3;AP2A1;AP2A2;AP2M1;AP2S1;BMP2K;CALCOCO1;CCDC32;CLINT1;DIEXF;EPS15;EPS15L1;GTSE1;ITSN1;ITSN2;KIF13A;NUMB;PJA2;REPS1;REXO1;SNX29;STON2;SV2A					AP-2 adaptor complex;clathrin-coated pit;endolysosome membrane;clathrin-coated endocytic vesicle;clathrin-coated endocytic vesicle membrane;endocytic vesicle membrane;cytoplasmic side of plasma membrane;postsynapse;clathrin coat of coated pit;cytosol;intracellular vesicle;intracellular membrane-bounded organelle;plasma membrane;clathrin-coated vesicle;cytoplasmic vesicle;extrinsic component of pr…	None;None;None;None;None;None;None;None;None;None;None;None;None;None;None;None;None;None;None;None;None;None;None;None	None;None;None;None;None;None;None;None;None;None;None;None;None;None;None;None;None;None;None;None;None;None;None;None	None;None;None;None;None;None;None;None;None;None;None;None;None;None;None;None;None;None;None;None;None;None;None;None	None;None;None;None;None;None;None;None;None;None;None;None;None;None;None;None;None;Innate;None;None;None;None;None;None	Uniq	STON2	0.165531
Hematological tumor		HuMAP2_01440	Yes	Hu.Map			AGA;CCAR1;LAMA5;LAMB2;LAMB4;LAMC1					laminin-11 complex;basement membrane;laminin-10 complex;protein complex involved in cell-matrix adhesion;synaptic cleft;extracellular region;collagen-containing extracellular matrix;neuromuscular junction;extracellular matrix of synaptic cleft;laminin-5 complex;laminin-3 complex;laminin-1 complex;nuclear envelope lumen;endoplasmic reticulum lumen;extracellular space;extracellular exosome;azurophi…	None;None;None;None;None;None	None;None;None;None;None;None	None;None;None;None;None;None	None;None;None;None;None;None	Uniq	LAMA5	0.0710503
Hematological tumor		HuMAP2_03782	Yes	Hu.Map			LGALS3BP;SPRYD3;ZNF451					platelet dense granule lumen;PML body;blood microparticle;negative regulation of transcription initiation by RNA polymerase II;cellular defense response;protein sumoylation;negative regulation of transforming growth factor beta receptor signaling pathway;endocytosis;SUMO ligase activity;transcription regulator inhibitor activity;scavenger receptor activity;transcription corepressor activity;seque…	None;None;None	None;None;None	None;None;None	None;None;None	Shared	LGALS3BP	0.0676454
Hematological tumor		HuMAP2_03535	Yes	Hu.Map			C2CD5;CABLES1;CABLES2;FIBP;TMEM94					ruffle membrane;cytoplasmic vesicle membrane;centriolar satellite;endomembrane system;cell cortex;insulin receptor signaling pathway via phosphatidylinositol 3-kinase;intracellular protein transmembrane transport;regulation of cell cycle;positive regulation of vesicle fusion;cell cycle;positive regulation of glucose transmembrane transport;cell division;positive regulation of protein targeting to…	None;None;None;None;None	None;None;Scaffold;None;None	None;None;None;None;None	None;None;None;None;None	Uniq	CABLES1	0.0676454
Hematological tumor		HuMAP2_00589	Yes	Hu.Map			EGFL7;EGFL8					cell surface;extracellular region;anatomical structure development;negative regulation of Notch signaling pathway;blood vessel development;vasculogenesis;positive regulation of endothelial cell proliferation;in utero embryonic development;angiogenesis;signaling receptor binding;calcium ion binding	None;None	None;None	None;None	None;None	Shared	EGFL7	0.0676454
Hematological tumor		HuMAP2_05547	Yes	Hu.Map			CCDC51;IL1R2;JUP;PCDH20;YOD1					gamma-catenin-TCF7L2 complex;mitochondrial ATP-gated potassium channel complex;zonula adherens;hemidesmosome;fascia adherens;apicolateral plasma membrane;desmosome;catenin complex;protein-DNA complex;intercalated disc;cornified envelope;specific granule lumen;lateral plasma membrane;cytoplasmic side of plasma membrane;intermediate filament;ficolin-1-rich granule lumen;Z disc;negative regulation o…	None;None;None;None;None	None;None;None;None;None	None;None;None;None;None	None;Innate;None;None;None	Shared	JUP	0.0676454
Hematological tumor		HuMAP2_00177	Yes	Hu.Map			NUDT5;PYCR1;PYCR2;PYCR3					mitochondrial matrix;intercellular bridge;mitotic spindle;mitochondrion;L-proline biosynthetic process;proline biosynthetic process;cellular response to oxidative stress;ribonucleoside diphosphate catabolic process;D-ribose catabolic process;nucleoside phosphate metabolic process;ribose phosphate metabolic process;nucleobase-containing small molecule metabolic process;ATP generation from poly-ADP…	None;None;None;None	None;None;None;None	None;None;None;None	None;None;None;None	Uniq	PYCR1	0.0676454
Hematological tumor		HuMAP2_06704	Yes	Hu.Map			APIP;DHX15;EGLN1;EML2;ERH;GIPC1;HMGB2;SERPINE1;UTP14A					peptidase inhibitor complex;serine protease inhibitor complex;methylosome;nucleolus;condensed chromosome;U12-type spliceosomal complex;vesicle membrane;glutamatergic synapse;microtubule associated complex;dendritic shaft;small-subunit processome;intracellular anatomical structure;platelet alpha granule lumen;negative regulation of extrinsic apoptotic signaling pathway via death domain receptors;r…	None;None;None;None;None;None;None;None;None	None;None;None;None;None;None;None;None;None	None;None;HF;None;None;None;None;None;None	None;None;None;None;None;None;Innate;Innate;None	Shared	SERPINE1	0.0848003
Hematological tumor		HuMAP2_02944	Yes	Hu.Map			DNM1;DNM2;DNM3;RABIF;SNX9					microtubule;glutamatergic synapse;clathrin-coated pit;apical tubulobulbar complex;basal tubulobulbar complex;postsynaptic endocytic zone membrane;presynapse;extracellular exosome;trans-Golgi network;presynaptic endocytic zone membrane;membrane coat;photoreceptor ribbon synapse;dendritic spine head;cuticular plate;postsynaptic density, intracellular component;synaptic cleft;clathrin-coated endocyt…	None;None;None;None;None	Scaffold;None;None;None;None	None;None;None;None;None	None;None;None;None;None	Uniq	DNM1	0.0676454
Hematological tumor		HuMAP2_06662	Yes	Hu.Map			CBX2;CBX8;PCGF2;PHC1;PHC2;PHC3;SCMH1					PcG protein complex;PRC1 complex;heterochromatin;nucleoplasm;sex chromatin;nucleus;euchromatin;histone ubiquitination;development of primary sexual characteristics;chromatin organization;histone H2A-K119 monoubiquitination;negative regulation of transcription by RNA polymerase II;heterochromatin formation;negative regulation of apoptotic signaling pathway;embryonic skeletal system morphogenesis;h…	None;None;None;None;None;None;None	None;None;None;None;None;None;None	None;None;None;None;None;None;None	None;None;None;None;None;None;None	Shared	CBX2	0.0732054
Hematological tumor		HuMAP2_00829	Yes	Hu.Map			DNM1;DNM2;DNM3;DNMBP;RABIF;SNX9					presynapse;microtubule;clathrin-coated pit;glutamatergic synapse;apical tubulobulbar complex;basal tubulobulbar complex;postsynaptic endocytic zone membrane;presynaptic endocytic zone membrane;trans-Golgi network;extracellular exosome;membrane coat;photoreceptor ribbon synapse;dendritic spine head;cuticular plate;Golgi apparatus;postsynaptic density, intracellular component;cytoplasm;synaptic cle…	None;None;None;None;None;None	Scaffold;None;None;None;None;None	None;None;None;None;None;None	None;None;None;None;None;None	Uniq	DNM1	0.0710503
Hematological tumor		HuMAP2_04184	Yes	Hu.Map			C2CD5;CABLES1;CABLES2;FIBP					ruffle membrane;cytoplasmic vesicle membrane;centriolar satellite;endomembrane system;cell cortex;insulin receptor signaling pathway via phosphatidylinositol 3-kinase;intracellular protein transmembrane transport;regulation of cell cycle;positive regulation of vesicle fusion;cell cycle;positive regulation of glucose transmembrane transport;cell division;positive regulation of protein targeting to…	None;None;None;None	None;None;Scaffold;None	None;None;None;None	None;None;None;None	Uniq	CABLES1	0.0676454
Hematological tumor		HuMAP2_03002	Yes	Hu.Map			AAK1;AP2A2;AP2M1;AP2S1;CCDC32;FCHO2;STON2					AP-2 adaptor complex;endolysosome membrane;clathrin-coated endocytic vesicle;clathrin-coated pit;clathrin-coated endocytic vesicle membrane;endocytic vesicle membrane;cytoplasmic side of plasma membrane;postsynapse;clathrin-coated vesicle;cytosol;extrinsic component of presynaptic endocytic zone membrane;presynaptic endocytic zone membrane;cytoplasmic vesicle;extrinsic component of plasma membran…	None;None;None;None;None;None;None	None;None;None;None;None;None;None	None;None;None;None;None;None;None	None;None;None;None;None;None;None	Uniq	STON2	0.0732054
Hematological tumor		HuMAP2_02565	Yes	Hu.Map			BMP2K;CLINT1;CLTB;CLTCL1;GAK;GTSE1;PICALM;PIK3C2A;SMAP2;STAMBPL1;STON2					clathrin-coated endocytic vesicle;clathrin-coated vesicle;clathrin coat of trans-Golgi network vesicle;clathrin coat of coated pit;clathrin vesicle coat;cytosol;intracellular membrane-bounded organelle;vesicle;trans-Golgi network;clathrin-coated pit;membrane;postsynaptic endocytic zone cytoplasmic component;endosome to plasma membrane transport vesicle;synaptic vesicle;presynaptic endocytic zone …	None;None;None;None;None;None;None;None;None;None;None	None;None;None;None;None;None;None;None;None;None;None	None;None;None;None;None;None;None;None;None;None;None	None;None;None;None;None;None;None;None;None;None;None	Uniq	STON2	0.0915464
Hematological tumor		HuMAP2_03975	Yes	Hu.Map			CEP57;CMC2;DPY19L1;GMFB;NAA20;SERPINE1;TNFRSF8;TRAF3					NatB complex;peptidase inhibitor complex;serine protease inhibitor complex;plasma membrane signaling receptor complex;CD40 receptor complex;serine/threonine protein kinase complex;nuclear inner membrane;platelet alpha granule lumen;cytoplasmic side of plasma membrane;N-terminal peptidyl-glutamine acetylation;positive regulation of leukotriene production involved in inflammatory response;positive …	None;None;None;None;None;None;None;None	None;None;None;None;None;None;None;None	None;None;None;None;None;None;None;None	None;None;None;None;None;Innate;None;Innate	Shared	SERPINE1	0.0795382
Hematological tumor		HuMAP2_00251	Yes	Hu.Map			EFNB1;EFNB2;EPHB3;EPHB4;SDC3					microspike;plasma membrane;dendrite;cell surface;Schaffer collateral - CA1 synapse;postsynaptic density membrane;lysosomal lumen;Golgi lumen;presynaptic membrane;ephrin receptor signaling pathway;axon guidance;cell migration involved in sprouting angiogenesis;T cell costimulation;cell adhesion;positive regulation of aorta morphogenesis;protein autophosphorylation;nephric duct morphogenesis;cell-c…	None;None;None;None;None	None;None;None;None;None	None;None;None;None;None	None;None;None;None;None	Shared	EFNB2	0.0676454
Hematological tumor		HuMAP2_01915	Yes	Hu.Map			APOE;MANSC1;TRAM2;TTYH2					lipoprotein particle;discoidal high-density lipoprotein particle;intermediate-density lipoprotein particle;multivesicular body, internal vesicle;chylomicron;low-density lipoprotein particle;endocytic vesicle lumen;very-low-density lipoprotein particle;synaptic cleft;high-density lipoprotein particle;chloride channel complex;extracellular vesicle;clathrin-coated endocytic vesicle membrane;Golgi ap…	None;None;None;None	None;None;None;None	None;None;None;None	None;None;None;None	Uniq	APOE	0.0676454
Hematological tumor		HuMAP2_03654	Yes	Hu.Map			EFNB1;EFNB2;EPHA5;EPHB2;EPHB3;EPHB4;SDC3					dendrite;plasma membrane;presynaptic membrane;microspike;cell surface;axon;neuronal cell body;glutamatergic synapse;hippocampal mossy fiber to CA3 synapse;rough endoplasmic reticulum;extracellular region;ephrin receptor signaling pathway;axon guidance;central nervous system projection neuron axonogenesis;dendritic spine development;regulation of autophagosome assembly;urogenital system developmen…	None;None;None;None;None;None;None	None;None;None;None;None;None;None	None;None;None;None;None;None;None	None;None;None;None;None;None;None	Shared	EFNB2	0.0732054
Hematological tumor		HuMAP2_01618	Yes	Hu.Map			AGA;EEA1;LAMA5;LAMB1;LAMB2;LAMB4;LAMC1					laminin-10 complex;laminin-11 complex;basement membrane;protein complex involved in cell-matrix adhesion;laminin-1 complex;collagen-containing extracellular matrix;extracellular region;synaptic cleft;endoplasmic reticulum lumen;extracellular exosome;neuromuscular junction;serine-pyruvate aminotransferase complex;extracellular matrix of synaptic cleft;laminin-8 complex;axonal spine;laminin-2 compl…	None;None;None;None;None;None;None	None;None;None;None;None;None;None	None;None;None;None;None;None;None	None;None;None;None;None;None;None	Uniq	LAMA5	0.0732054
Hematological tumor		HuMAP2_05092	Yes	Hu.Map			EFNB1;EFNB2;SDC3					microspike;cell surface;Schaffer collateral - CA1 synapse;postsynaptic density membrane;lysosomal lumen;Golgi lumen;plasma membrane;presynaptic membrane;adherens junction;T cell costimulation;ephrin receptor signaling pathway;axon guidance;positive regulation of aorta morphogenesis;cell-cell signaling;nephric duct morphogenesis;venous blood vessel morphogenesis;positive regulation of cardiac musc…	None;None;None	None;None;None	None;None;None	None;None;None	Shared	EFNB2	0.0676454
Hematological tumor		HuMAP2_02595	Yes	Hu.Map			AAK1;AP2A1;AP2A2;AP2S1;BMP2K;CCDC32;CLINT1;CYSTM1;MFSD4A;SLC22A12;SLC2A4;SMAP2;STON2					AP-2 adaptor complex;endolysosome membrane;clathrin-coated endocytic vesicle;clathrin-coated endocytic vesicle membrane;endocytic vesicle membrane;cytoplasmic side of plasma membrane;postsynapse;clathrin-coated pit;clathrin-coated vesicle;presynapse;insulin-responsive compartment;clathrin coat of trans-Golgi network vesicle;clathrin vesicle coat;cytosol;trans-Golgi network transport vesicle;filop…	None;None;None;None;None;None;None;None;None;None;None;None;None	None;None;None;None;None;None;None;None;None;None;None;None;None	None;None;None;None;None;None;None;None;None;None;None;None;None	None;None;None;None;None;None;None;None;None;None;None;None;None	Uniq	STON2	0.101291
Hematological tumor		HuMAP2_05178	Yes	Hu.Map			SP4;TOLLIP;TXNDC5;VRK3					azurophil granule lumen;extrinsic component of plasma membrane;specific granule lumen;lysosomal lumen;leukocyte activation;protein localization to endosome;positive regulation of protein sumoylation;positive regulation of phosphoprotein phosphatase activity;interleukin-1-mediated signaling pathway;skeletal muscle tissue development;negative regulation of ERK1 and ERK2 cascade;epithelial cell diff…	None;None;None;None	None;None;None;None	None;None;None;None	None;Innate;None;None	Uniq	TXNDC5	0.0676454
Hematological tumor		HuMAP2_05662	Yes	Hu.Map			BLM;DIMT1;GNL3L;MRM3;RIOX1;SPATS2L;SPOUT1;SRP72;TFB1M;ZNF131					nucleolus;signal recognition particle;RecQ family helicase-topoisomerase III complex;signal recognition particle, endoplasmic reticulum targeting;nucleoplasm;lateral element;spindle pole centrosome;telomerase holoenzyme complex;nuclear chromosome;replication fork;mitochondrial matrix;mitochondrial nucleoid;intermediate filament cytoskeleton;rRNA methylation;regulation of DNA-templated DNA replica…	None;None;None;None;None;None;None;None;None;None	Scaffold;None;None;None;None;None;None;None;None;None	None;None;None;None;None;None;None;None;None;None	None;None;None;None;None;None;None;None;None;None	Shared	SPATS2L	0.0883674
Hematological tumor		HuMAP2_03755	Yes	Hu.Map			AGA;LAMA5;LAMB2;LAMB4					laminin-11 complex;basement membrane;synaptic cleft;neuromuscular junction;extracellular region;extracellular matrix of synaptic cleft;laminin-5 complex;laminin-10 complex;laminin-3 complex;protein complex involved in cell-matrix adhesion;collagen-containing extracellular matrix;azurophil granule lumen;metanephric glomerular basement membrane development;trunk neural crest cell migration;axon ext…	None;None;None;None	None;None;None;None	None;None;None;None	None;None;None;None	Uniq	LAMA5	0.0676454
Hematological tumor		HuMAP2_01839	Yes	Hu.Map			AGA;EEA1;LAMA5;LAMB1;LAMB2;LAMB4;LAMC1;UGGT2					laminin-10 complex;laminin-11 complex;basement membrane;protein complex involved in cell-matrix adhesion;laminin-1 complex;endoplasmic reticulum lumen;collagen-containing extracellular matrix;extracellular region;synaptic cleft;neuromuscular junction;serine-pyruvate aminotransferase complex;extracellular matrix of synaptic cleft;laminin-8 complex;extracellular exosome;axonal spine;laminin-2 compl…	None;None;None;None;None;None;None;None	None;None;None;None;None;None;None;None	None;None;None;None;None;None;None;None	None;None;None;None;None;None;None;None	Uniq	LAMA5	0.0795382
Hematological tumor		HuMAP2_03046	Yes	Hu.Map			DSP;JUP					fascia adherens;desmosome;intercalated disc;cornified envelope;intermediate filament;adherens junction;gamma-catenin-TCF7L2 complex;zonula adherens;hemidesmosome;apicolateral plasma membrane;catenin complex;protein-DNA complex;ficolin-1-rich granule membrane;specific granule lumen;lateral plasma membrane;cytoplasmic side of plasma membrane;extracellular exosome;ficolin-1-rich granule lumen;Z disc…	None;None	None;None	None;None	None;None	Shared	JUP	0.0676454
Hematological tumor		HuMAP2_05374	Yes	Hu.Map			BMI1;CBX2;CBX4;CBX7;CBX8;PCGF2;PHC1;PHC2;PHC3;SCMH1;SFMBT2					PcG protein complex;PRC1 complex;heterochromatin;nucleoplasm;nuclear body;nucleus;sex chromatin;chromatin;aggresome;nuclear speck;euchromatin;negative regulation of transcription by RNA polymerase II;chromatin organization;histone H2A-K119 monoubiquitination;histone ubiquitination;negative regulation of apoptotic signaling pathway;embryonic skeletal system morphogenesis;histone acetylation;regula…	None;None;None;None;None;None;None;None;None;None;None	None;None;None;None;None;None;None;None;None;None;None	None;None;None;None;None;None;None;None;None;None;None	None;None;None;None;None;None;None;None;None;None;None	Shared	CBX2	0.0915464
Hematological tumor		HuMAP2_00616	Yes	Hu.Map			HAGH;KLHDC10;NUDT5;PPT1;PYCR1;PYCR2;PYCR3					mitochondrial matrix;Cul2-RING ubiquitin ligase complex;mitochondrion;intercellular bridge;L-proline biosynthetic process;proline biosynthetic process;ribonucleoside diphosphate catabolic process;cellular response to oxidative stress;D-ribose catabolic process;regulation of phospholipase A2 activity;methylglyoxal catabolic process to D-lactate via S-lactoyl-glutathione;nucleoside phosphate metabo…	None;None;None;None;None;None;None	None;None;None;None;None;None;None	None;None;None;None;None;None;None	None;None;None;None;None;None;None	Uniq	PYCR1	0.0732054
Hematological tumor		HuMAP2_04867	Yes	Hu.Map			CBX2;CBX8;PCGF2;PHC1;PHC3;SCMH1					PRC1 complex;PcG protein complex;nucleoplasm;heterochromatin;sex chromatin;nucleus;euchromatin;histone ubiquitination;development of primary sexual characteristics;negative regulation of transcription by RNA polymerase II;chromatin organization;histone H2A-K119 monoubiquitination;heterochromatin formation;negative regulation of apoptotic signaling pathway;embryonic skeletal system morphogenesis;h…	None;None;None;None;None;None	None;None;None;None;None;None	None;None;None;None;None;None	None;None;None;None;None;None	Shared	CBX2	0.0710503
Hematological tumor		HuMAP2_06698	Yes	Hu.Map			PACSIN3;ST13					extracellular exosome;endosome;negative regulation of calcium ion transport;plasma membrane tubulation;negative regulation of endocytosis;positive regulation of membrane protein ectodomain proteolysis;regulation of endocytosis;chaperone cofactor-dependent protein refolding;response to bacterium;cytoskeleton organization;protein folding;endocytosis;calcium channel inhibitor activity;cytoskeletal p…	None;None	None;None	None;None	None;None	Uniq	PACSIN3	0.0676454
Hematological tumor		HuMAP2_05710	Yes	Hu.Map			APOE;ATP13A2;HLA-DPA1;NOB1;PNO1					clathrin-coated endocytic vesicle membrane;lipoprotein particle;discoidal high-density lipoprotein particle;intermediate-density lipoprotein particle;multivesicular body, internal vesicle;chylomicron;lysosomal membrane;neuronal cell body;low-density lipoprotein particle;preribosome, small subunit precursor;endocytic vesicle lumen;MHC class II protein complex;very-low-density lipoprotein particle;…	None;None;None;None;None	None;None;None;None;None	None;None;None;None;None	None;None;None;None;None	Uniq	APOE	0.0676454
Hematological tumor		HuMAP2_04174	Yes	Hu.Map			ATP2B4;ITGA1;KIAA1549;LGALS8;PTPRJ					integrin alpha1-beta1 complex;membrane raft;neuron projection;basal part of cell;integrin complex;presynaptic active zone membrane;sperm principal piece;cell surface;photoreceptor connecting cilium;T-tubule;immunological synapse;sperm flagellum;caveola;plasma membrane;specific granule membrane;ruffle membrane;acrosomal vesicle;Z disc;negative regulation of epidermal growth factor receptor signali…	None;None;None;None;None	None;None;None;None;None	None;None;None;None;None	None;None;None;Innate;None	Uniq	KIAA1549	0.0676454
Hematological tumor		HuMAP2_02549	Yes	Hu.Map			EFNB1;EFNB2;EPHB4;SDC3					microspike;plasma membrane;cell surface;Schaffer collateral - CA1 synapse;postsynaptic density membrane;lysosomal lumen;Golgi lumen;presynaptic membrane;ephrin receptor signaling pathway;cell migration involved in sprouting angiogenesis;T cell costimulation;cell adhesion;positive regulation of aorta morphogenesis;axon guidance;cell-cell signaling;nephric duct morphogenesis;venous blood vessel mor…	None;None;None;None	None;None;None;None	None;None;None;None	None;None;None;None	Shared	EFNB2	0.0676454
Hematological tumor		HuMAP2_04064	Yes	Hu.Map			COBL;COBLL1;PACSIN1;PACSIN2;PACSIN3;ST13;THG1L					endosome;presynaptic endocytic zone;ruffle membrane;terminal web;COPI-coated vesicle;photoreceptor ribbon synapse;dendritic growth cone;extracellular exosome;transferase complex;axonal growth cone;axon terminus;extrinsic component of membrane;cytosol;perinuclear region of cytoplasm;caveola;actin filament;plasma membrane tubulation;negative regulation of endocytosis;regulation of endocytosis;cytos…	None;None;None;None;None;None;None	None;None;None;None;None;None;None	None;None;None;None;None;None;None	None;None;Innate;None;None;None;None	Uniq	COBLL1;PACSIN3	0.0590463
Hematological tumor		HuMAP2_01935	Yes	Hu.Map			F5;MMRN1;OLR1					platelet alpha granule;platelet alpha granule lumen;multimerin complex;extracellular region;COPII-coated ER to Golgi transport vesicle;extracellular vesicle;tertiary granule membrane;endoplasmic reticulum-Golgi intermediate compartment membrane;specific granule membrane;receptor complex;blood circulation;blood coagulation;response to vitamin K;positive regulation of platelet aggregation;negative …	None;None;None	None;None;None	None;None;None	None;None;None	Uniq	MMRN1	0.0676454
Hematological tumor		HuMAP2_01608	Yes	Hu.Map			IFNA8;IFNW1;ISG15;OMA1;UBR3					ubiquitin ligase complex;natural killer cell activation involved in immune response;positive regulation of peptidyl-serine phosphorylation of STAT protein;T cell activation involved in immune response;defense response to virus;response to exogenous dsRNA;type I interferon-mediated signaling pathway;B cell proliferation;humoral immune response;cellular response to virus;B cell differentiation;regu…	None;None;None;None;None	None;None;None;None;None	None;None;None;None;None	None;None;Innate;None;None	Shared	ISG15	0.0676454
Hematological tumor		HuMAP2_00369	Yes	Hu.Map			KLHDC10;NUDT5;PYCR1;PYCR2;PYCR3;SARS2;SKA1					mitochondrial matrix;intercellular bridge;mitotic spindle;outer kinetochore;Cul2-RING ubiquitin ligase complex;mitochondrion;spindle microtubule;L-proline biosynthetic process;proline biosynthetic process;ribonucleoside diphosphate catabolic process;mitochondrial seryl-tRNA aminoacylation;cellular response to oxidative stress;D-ribose catabolic process;seryl-tRNA aminoacylation;nucleoside phospha…	None;None;None;None;None;None;None	None;None;None;None;None;None;None	None;None;None;None;None;None;None	None;None;None;None;None;None;None	Uniq	PYCR1	0.0732054
Hematological tumor		HuMAP2_02542	Yes	Hu.Map			DOHH;EIF5A;PNP;UCHL1					annulate lamellae;neuron projection terminus;cytosol;axon cytoplasm;endoplasmic reticulum membrane;nuclear pore;secretory granule lumen;ficolin-1-rich granule lumen;peptidyl-lysine modification to peptidyl-hypusine;inosine catabolic process;deoxyinosine catabolic process;nicotinamide riboside catabolic process;urate biosynthetic process;purine-containing compound salvage;deoxyadenosine catabolic …	None;None;None;None	None;None;None;None	HF;None;None;None	None;None;None;Innate	Shared	UCHL1	0.0676454
Hematological tumor		HuMAP2_02601	Yes	Hu.Map			BMI1;BMI1;CBX2;CBX4;CBX7;CBX8;PCGF2;PHC1;PHC2;PHC3;RING1;RNF2;SCMH1;SFMBT2					PcG protein complex;PRC1 complex;heterochromatin;nucleoplasm;sex chromatin;nuclear body;ubiquitin ligase complex;nucleus;euchromatin;nuclear speck;MLL1 complex;aggresome;regulation of adaxial/abaxial pattern formation;histone H2A-K119 monoubiquitination;negative regulation of transcription by RNA polymerase II;regulation of kidney development;rostrocaudal neural tube patterning;negative regulatio…	None;None;None;None;None;None;None;None;None;None;None;None;None;None	None;None;None;None;None;None;None;None;None;None;None;None;None;None	None;None;None;None;None;None;None;None;None;None;None;None;None;None	None;None;None;None;None;None;None;None;None;None;None;None;None;None	Shared	CBX2	0.106774
Hematological tumor		HuMAP2_00905	Yes	Hu.Map			F5;MMRN1					platelet alpha granule;platelet alpha granule lumen;multimerin complex;COPII-coated ER to Golgi transport vesicle;extracellular vesicle;endoplasmic reticulum-Golgi intermediate compartment membrane;extracellular region;endoplasmic reticulum lumen;blood coagulation;response to vitamin K;positive regulation of platelet aggregation;negative regulation of wound healing;blood circulation;cell adhesion…	None;None	None;None	None;None	None;None	Uniq	MMRN1	0.0676454
Hematological tumor		HuMAP2_03512	Yes	Hu.Map			ARHGAP21;ARHGAP23;SAPCD1					anchoring junction;cytoplasmic vesicle membrane;cell junction;actin cytoskeleton;regulation of small GTPase mediated signal transduction;maintenance of Golgi location;Golgi localization;establishment of Golgi localization;organelle transport along microtubule;signal transduction;Golgi organization;GTPase activator activity	None;None;None	None;None;None	None;None;None	None;None;None	Shared	ARHGAP23	0.0676454
Hematological tumor		HuMAP2_05779	Yes	Hu.Map			AGK;TIMM10;TIMM9					TIM22 mitochondrial import inner membrane insertion complex;mitochondrial intermembrane space;mitochondrial intermembrane space protein transporter complex;mitochondrial inner membrane;mitochondrion;TIM23 mitochondrial import inner membrane translocase complex;mitochondrial membrane;mitochondrial outer membrane;protein insertion into mitochondrial inner membrane;protein targeting to mitochondrion…	None;None;None	None;None;None	None;None;None	None;None;None	Shared	TIMM10	0.0676454
Hematological tumor		HuMAP2_04169	Yes	Hu.Map			EEA1;LAMA5;LAMB1;LAMB2;LAMC1;UGGT2					laminin-10 complex;laminin-11 complex;protein complex involved in cell-matrix adhesion;basement membrane;laminin-1 complex;endoplasmic reticulum lumen;collagen-containing extracellular matrix;synaptic cleft;extracellular exosome;neuromuscular junction;serine-pyruvate aminotransferase complex;extracellular matrix of synaptic cleft;laminin-8 complex;axonal spine;laminin-2 complex;laminin-5 complex;…	None;None;None;None;None;None	None;None;None;None;None;None	None;None;None;None;None;None	None;None;None;None;None;None	Uniq	LAMA5	0.0710503
Hematological tumor		HuMAP2_00909	Yes	Hu.Map			PLAU;SERPINE2					serine protease inhibitor complex;protein complex involved in cell-matrix adhesion;serine-type endopeptidase complex;platelet alpha granule;extracellular vesicle;extracellular space;tertiary granule membrane;neuromuscular junction;specific granule membrane;extracellular region;negative regulation of plasminogen activation;regulation of smooth muscle cell-matrix adhesion;cerebellar granular layer …	None;None	None;None	None;None	None;None	Uniq	SERPINE2	0.0676454
Hematological tumor		HuMAP2_03873	Yes	Hu.Map			ASH2L;ATN1;BOD1L1;CXXC1;FAM199X;HCFC2;KDM6A;KMT2A;KMT2B;KMT2D;MDK;NCOA6;RBBP5;RERE;SETD1A;SETD1B;WDR5					histone methyltransferase complex;Set1C/COMPASS complex;MLL3/4 complex;MLL1/2 complex;MLL1 complex;nucleoplasm;nucleus;nuclear speck;nuclear matrix;NSL complex;ATAC complex;chromosome;histone acetyltransferase complex;nuclear body;histone H3-K4 methylation;positive regulation of DNA-templated transcription;transcription initiation-coupled chromatin remodeling;DNA damage response;response to estro…	None;None;None;None;None;None;None;None;None;None;None;None;None;None;None;None;None	None;None;None;None;None;None;None;None;None;None;None;None;None;None;None;None;None	None;None;None;None;None;None;HF;None;None;HF;None;None;None;None;None;None;None	None;None;None;None;None;None;None;None;None;None;None;None;None;None;None;None;None	Shared	MDK	0.122892
Hematological tumor		HuMAP2_04155	Yes	Hu.Map			AGRN;FBLN1;FBLN5;FBN1;FBN2;GGNBP2;LDLR;LRP2;PYGB;SORL1;ZFP41					collagen-containing extracellular matrix;elastic fiber;basement membrane;microfibril;extracellular matrix;extracellular region;extracellular exosome;clathrin-coated pit;clathrin-coated endocytic vesicle membrane;PCSK9-LDLR complex;perinucleolar compartment;sorting endosome;nuclear envelope lumen;receptor complex;Golgi cisterna;low-density lipoprotein particle;somatodendritic compartment;endosome …	None;None;None;None;None;None;None;None;None;None;None	None;None;None;None;None;None;None;None;None;None;None	None;None;None;None;None;None;None;None;None;None;None	None;None;None;None;None;None;None;None;None;None;None	Shared	AGRN	0.0915464
Hematological tumor		HuMAP2_06953	Yes	Hu.Map			ASH2L;BOD1L1;CXXC1;HCFC2;MDK;RBBP5;SETD1A;SETD1B					histone methyltransferase complex;Set1C/COMPASS complex;MLL1/2 complex;MLL1 complex;MLL3/4 complex;nucleoplasm;nuclear speck;chromosome;euchromatin;histone H3-K4 methylation;DNA damage response;transcription initiation-coupled chromatin remodeling;response to estrogen;defecation;positive regulation of inflammatory response to wounding;positive regulation of artery morphogenesis;cerebellar granula…	None;None;None;None;None;None;None;None	None;None;None;None;None;None;None;None	None;None;None;None;None;None;None;None	None;None;None;None;None;None;None;None	Shared	MDK	0.0795382
Hematological tumor		HuMAP2_00878	Yes	Hu.Map			BMI1;CBX2;CBX4;CBX8;PCGF2;PHC1;SCMH1					PcG protein complex;PRC1 complex;heterochromatin;nucleoplasm;nuclear body;sex chromatin;nucleus;euchromatin;histone H2A-K119 monoubiquitination;histone ubiquitination;negative regulation of transcription by RNA polymerase II;chromatin organization;negative regulation of apoptotic signaling pathway;embryonic skeletal system morphogenesis;histone acetylation;apoptotic signaling pathway;regulation o…	None;None;None;None;None;None;None	None;None;None;None;None;None;None	None;None;None;None;None;None;None	None;None;None;None;None;None;None	Shared	CBX2	0.0732054
Hematological tumor		HuMAP2_01921	No	Hu.Map			H1-3;NPM1;NPM2					granular component;spindle pole centrosome;nucleolus;protein-DNA complex;chromatin;euchromatin;nucleosome;nucleus;ribonucleoprotein complex;nucleosome assembly;regulation of endoribonuclease activity;regulation of eIF2 alpha phosphorylation by dsRNA;regulation of mRNA stability involved in cellular response to UV;chromatin remodeling;rRNA export from nucleus;regulation of endodeoxyribonuclease ac…	None;None;None	None;None;None	None;None;None	None;None;None	Uniq	H1-3	0.0676454
Hematological tumor		HuMAP2_01668	No	Hu.Map			FAM81B;PCNT					centriolar satellite;centriole;microtubule;positive regulation of intracellular protein transport;mitotic spindle organization;microtubule cytoskeleton organization;cilium assembly;molecular adaptor activity;calmodulin binding	None;None	None;None	None;None	None;None	Uniq	FAM81B	0.0676454
Hematological tumor		HuMAP2_04645	No	Hu.Map			ABAT;ALDH1B1;ALDH2;ALDH6A1;ALDH8A1;GLRX;GOT2;GPT2;HIBADH;LYPLA1;MDH1;PEBP1;PEPD;PHGDH;SHMT2;UFM1					mitochondrial matrix;extracellular exosome;mitochondrion;4-aminobutyrate transaminase complex;BRISC complex;gamma-aminobutyric acid metabolic process;valine catabolic process;L-serine biosynthetic process;glycine metabolic process;oxaloacetate metabolic process;ethanol catabolic process;2-oxoglutarate metabolic process;fatty acid transport;positive regulation of prolactin secretion;regulation of …	None;None;None;None;None;None;None;None;None;None;None;None;None;None;None;None	None;None;None;None;None;None;None;None;None;None;None;Scaffold;None;None;None;None	None;None;None;None;None;None;None;None;None;None;None;None;None;None;None;None	None;None;None;None;None;Innate;None;None;None;None;None;None;None;None;None;None	Uniq	GPT2	0.117921
Hematological tumor		HuMAP2_02963	No	Hu.Map			SLC25A31;ZNF684					mitochondrial permeability transition pore complex;motile cilium;mitochondrial ADP transmembrane transport;mitochondrial ATP transmembrane transport;regulation of mitochondrial membrane permeability;negative regulation of mitochondrial outer membrane permeabilization involved in apoptotic signaling pathway;male meiosis I;ATP:ADP antiporter activity;DNA-binding transcription repressor activity, RN…	None;None	None;None	None;None	None;None	Shared	ZNF684	0.0676454
Hematological tumor		HuMAP2_01755	No	Hu.Map			ETFA;FABP5;GSTZ1					electron transfer flavoprotein complex;mitochondrial matrix;azurophil granule lumen;mitochondrion;secretory granule membrane;regulation of prostaglandin biosynthetic process;regulation of retrograde trans-synaptic signaling by endocanabinoid;amino acid catabolic process;negative regulation of glucose transmembrane transport;lipid transport across blood-brain barrier;tyrosine catabolic process;L-p…	None;None;None	None;None;None	None;None;None	None;None;None	Uniq	FABP5	0.0676454
Hematological tumor		HuMAP2_00380	No	Hu.Map			H1-3;H1-5;NPM1;NPM2;SCML1					nucleosome;nucleolus;chromatin;granular component;nucleus;spindle pole centrosome;protein-DNA complex;heterochromatin;euchromatin;nucleosome assembly;negative regulation of DNA recombination;chromosome condensation;regulation of endoribonuclease activity;regulation of eIF2 alpha phosphorylation by dsRNA;regulation of mRNA stability involved in cellular response to UV;rRNA export from nucleus;regu…	None;None;None;None;None	None;None;None;None;None	None;None;None;None;None	None;None;None;None;None	Uniq	H1-3	0.0676454
Hematological tumor		HuMAP2_00529	No	Hu.Map			CRTC1;HOXB6;NAGK;RAI1;RBM6;SCAF8;TAF15;TCF20;TTC23;ZBTB43;ZIC2					nucleus;nuclear body;mRNA cleavage factor complex;nucleoplasm;regulation of transcription by RNA polymerase II;negative regulation of membrane hyperpolarization;N-acetylmannosamine metabolic process;negative regulation of termination of RNA polymerase II transcription, poly(A)-coupled;postsynapse to nucleus signaling pathway;N-acetylneuraminate catabolic process;erythrocyte homeostasis;negative r…	None;None;None;None;None;None;None;None;None;None;None	None;None;None;None;None;None;None;None;None;None;None	None;None;None;None;None;None;None;None;None;None;None	None;None;None;None;None;None;None;None;None;None;None	Uniq	HOXB6	0.0915464
Hematological tumor		HuMAP2_04697	No	Hu.Map			C2CD3;CEP131;CEP350;FAM81B;NIN;PCNT;PPP2R3C					centriole;centrosome;centriolar satellite;sperm head-tail coupling apparatus;ciliary basal body;ciliary transition fiber;centriolar subdistal appendage;manchette;pericentriolar material;axonal growth cone;ciliary transition zone;mitotic spindle pole;cytoplasmic microtubule;apical part of cell;protein localization to centrosome;non-motile cilium assembly;positive regulation of intracellular protei…	None;None;None;None;None;None;None	None;None;None;None;None;None;None	None;None;None;None;None;None;None	None;None;None;None;None;None;None	Uniq	FAM81B	0.0732054
Hematological tumor		HuMAP2_03708	No	Hu.Map			EPDR1;LRIF1;SMCHD1;TSHB					Barr body;chromosome, telomeric region;site of double-strand break;lysosomal lumen;centriolar satellite;nuclear matrix;dosage compensation by inactivation of X chromosome;myofibroblast contraction;inactivation of X chromosome by heterochromatin formation;nose development;positive regulation of double-strand break repair via nonhomologous end joining;response to vitamin A;negative regulation of do…	None;None;None;None	None;None;None;None	None;None;None;None	None;None;None;None	Uniq	EPDR1	0.0676454
Hematological tumor		HuMAP2_01066	No	Hu.Map			CAPN11;MTREX;NCBP1;NCBP2;NUDC;TTC4					RNA cap binding complex;nuclear cap binding complex;mRNA cap binding complex;TRAMP complex;nucleoplasm;cytoplasm;catalytic step 2 spliceosome;snRNA export from nucleus;histone mRNA metabolic process;regulation of mRNA polyadenylation;cap-dependent translational initiation;positive regulation of mRNA 3'-end processing;pre-mRNA cleavage required for polyadenylation;primary miRNA processing;mRNA 3'-…	None;None;None;None;None;None	None;None;Scaffold;None;None;None	None;None;None;None;None;HF	None;None;None;None;None;None	Uniq	CAPN11	0.0710503
Hematological tumor		HuMAP2_00263	No	Hu.Map			HBP1;HTRA2;INSL6;IRF9;RMND5A;TCEAL9;WARS2;ZCCHC2					ISGF3 complex;GID complex;CD40 receptor complex;serine-type endopeptidase complex;chromatin;cytoplasmic side of plasma membrane;pentacyclic triterpenoid metabolic process;negative regulation of mitophagy in response to mitochondrial depolarization;mitochondrial tryptophanyl-tRNA aminoacylation;response to herbicide;positive regulation of mitochondrion organization;positive regulation of cysteine-…	None;None;None;None;None;None;None;None	None;None;None;None;None;None;None;None	None;None;None;None;None;None;None;None	None;None;None;Innate;None;None;None;None	Shared	TCEAL9	0.0795382
Hematological tumor		HuMAP2_00819	No	Hu.Map			MAPK12;MAPK13;MYLK3;TANC1					axon terminus;cellular response to interleukin-1;peptidyl-serine phosphorylation;cellular response to anisomycin;sarcomerogenesis;regulation of vascular permeability involved in acute inflammatory response;positive regulation of sarcomere organization;cellular response to sorbitol;cellular response to sodium arsenite;cell cycle;positive regulation of peptidase activity;dendritic spine maintenance…	None;None;None;None	None;None;None;Scaffold	None;None;None;None	None;None;None;None	Uniq	MAPK12	0.0676454
Hematological tumor		HuMAP2_03546	No	Hu.Map			APOC2;CROCC;CROCCP2;DSCR4;GAST;PEX14;XBP1					subapical part of cell;peroxisomal importomer complex;intermediate-density lipoprotein particle;spherical high-density lipoprotein particle;chylomicron;low-density lipoprotein particle;ciliary rootlet;9+2 motile cilium;very-low-density lipoprotein particle;peroxisomal membrane;photoreceptor inner segment;positive regulation of phospholipid catabolic process;peroxisome transport along microtubule;…	None;None;None;None;None;None;None	None;None;None;None;None;None;None	None;None;None;None;None;None;None	None;None;None;None;None;None;Innate	Uniq	APOC2	0.0732054
Hematological tumor		HuMAP2_02581	No	Hu.Map			APOC2;CROCC;CROCCP2;DSCR4;GAST;XBP1					subapical part of cell;intermediate-density lipoprotein particle;spherical high-density lipoprotein particle;chylomicron;low-density lipoprotein particle;ciliary rootlet;9+2 motile cilium;very-low-density lipoprotein particle;photoreceptor inner segment;RNA polymerase II transcription regulator complex;cholesterol homeostasis;positive regulation of phospholipid catabolic process;positive regulati…	None;None;None;None;None;None	None;None;None;None;None;None	None;None;None;None;None;None	None;None;None;None;None;Innate	Uniq	APOC2	0.0710503
Hematological tumor		HuMAP2_02941	No	Hu.Map			BPIFB1;EPX;IGHA2;JCHAIN;PIGR;TMEM237					secretory IgA immunoglobulin complex;secretory dimeric IgA immunoglobulin complex;monomeric IgA immunoglobulin complex;extracellular exosome;dimeric IgA immunoglobulin complex;hexameric IgM immunoglobulin complex;extracellular space;blood microparticle;pentameric IgM immunoglobulin complex;extracellular region;rod photoreceptor outer segment;IgA immunoglobulin complex;cone photoreceptor outer seg…	None;None;None;None;None;None	None;None;None;None;None;None	None;None;None;None;None;None	None;None;None;None;None;None	Uniq	JCHAIN	0.0710503
Hematological tumor		HuMAP2_01212	No	Hu.Map			ATP2A1;LRRCC1;SLC25A31;ZNF684					mitochondrial permeability transition pore complex;platelet dense tubular network membrane;calcium channel complex;sarcoplasmic reticulum membrane;sarcoplasmic reticulum;motile cilium;mitochondrion;centriole;positive regulation of cardiac muscle cell contraction;positive regulation of fast-twitch skeletal muscle fiber contraction;maintenance of mitochondrion location;positive regulation of calciu…	None;None;None;None	None;None;None;None	None;None;None;None	None;None;None;None	Shared	ZNF684	0.0676454
Hematological tumor		HuMAP2_02394	No	Hu.Map			CAT;ETFA;GPT2;KHNYN;MIF;OXCT1;PDCD6IP;RAB10;TKT					catalase complex;mitochondrial matrix;focal adhesion;electron transfer flavoprotein complex;peroxisome;secretory granule lumen;extracellular exosome;ficolin-1-rich granule lumen;vesicle;insulin-responsive compartment;actomyosin;exocytic vesicle;endosome;endoplasmic reticulum tubular network;endoplasmic reticulum exit site;Flemming body;immunological synapse;mitochondrion;peroxisomal matrix;extrac…	None;None;None;None;None;None;None;None;None	None;None;None;None;None;None;None;None;None	None;None;None;None;None;None;None;HF;None	None;None;None;None;Innate;None;None;None;None	Uniq	GPT2	0.0848003
Hematological tumor		HuMAP2_01968	No	Hu.Map			BHLHA15;CHCHD2;FAF1;MAGED2					ooplasm;CD95 death-inducing signaling complex;VCP-NPL4-UFD1 AAA ATPase complex;nucleus;platelet alpha granule lumen;mitochondrial intermembrane space;type B pancreatic cell maturation;positive regulation of mitochondrial ATP synthesis coupled electron transport;regulation of cellular response to hypoxia;intracellular distribution of mitochondria;cytoplasmic sequestering of NF-kappaB;renal sodium …	None;None;None;None	None;None;None;None	None;None;None;None	None;None;None;None	Uniq	BHLHA15	0.0676454
Hematological tumor		HuMAP2_02965	No	Hu.Map			CCDC170;CCDC96;FAM81B;MIS18A;PCNT					ciliary basal body;chromosome, centromeric region;axoneme;centriolar satellite;microtubule cytoskeleton organization;cilium assembly;CENP-A containing chromatin assembly;regulation of DNA methylation;positive regulation of intracellular protein transport;mitotic spindle organization;chromosome segregation	None;None;None;None;None	None;None;None;None;None	None;None;None;None;None	None;None;None;None;None	Uniq	FAM81B	0.0676454
Hematological tumor		HuMAP2_01087	No	Hu.Map			AHCYL1;AHCYL2;DUSP11;FAM13C;HOXB6;JOSD2;PDZRN3;PITX2;TYSND1;ZIC2					mitochondria-associated endoplasmic reticulum membrane;peroxisomal matrix;S-adenosylmethionine cycle;one-carbon metabolic process;regulation of monoatomic ion transmembrane transporter activity;prolactin secreting cell differentiation;cell proliferation involved in outflow tract morphogenesis;deltoid tuberosity development;regulation of mRNA 3'-end processing;somatotropin secreting cell different…	None;None;None;None;None;None;None;None;None;None	None;None;None;None;None;None;None;None;None;None	None;None;None;None;None;None;None;None;None;None	None;None;None;None;None;None;None;None;None;None	Uniq	HOXB6	0.0883674
Hematological tumor		HuMAP2_04262	No	Hu.Map			IGHA1;JCHAIN;PIGR					secretory IgA immunoglobulin complex;secretory dimeric IgA immunoglobulin complex;monomeric IgA immunoglobulin complex;blood microparticle;dimeric IgA immunoglobulin complex;hexameric IgM immunoglobulin complex;pentameric IgM immunoglobulin complex;extracellular space;IgA immunoglobulin complex;extracellular exosome;IgG immunoglobulin complex;azurophil granule membrane;extracellular region;recept…	None;None;None	None;None;None	None;None;None	None;None;None	Uniq	JCHAIN	0.0676454
Hematological tumor		HuMAP2_03007	No	Hu.Map			COBLL1;PACSIN1					presynaptic endocytic zone;COPI-coated vesicle;photoreceptor ribbon synapse;axon terminus;ruffle membrane;cytoplasmic vesicle membrane;endosome;plasma membrane tubulation;negative regulation of endocytosis;positive regulation of dendrite development;protein localization to membrane;regulation of endocytosis;synaptic vesicle endocytosis;neuron projection morphogenesis;actin filament organization;c…	None;None	None;None	None;None	None;Innate	Uniq	COBLL1	0.0676454
Hematological tumor		HuMAP2_02945	No	Hu.Map			MDC1;MICALL1;RTKN2;SH3KBP1;STAP1					focal adhesion;extrinsic component of membrane;endocytic vesicle;recycling endosome membrane;cytoplasmic vesicle membrane;centriolar satellite;late endosome membrane;negative regulation of microglial cell migration;slow endocytic recycling;negative regulation of macrophage colony-stimulating factor signaling pathway;positive regulation of microglial cell mediated cytotoxicity;endocytosis;positive…	None;None;None;None;None	Scaffold;None;None;None;None	None;None;None;None;None	None;None;None;None;None	Uniq	STAP1	0.0676454
Hematological tumor		HuMAP2_05886	No	Hu.Map			TPSB2;TPSB2					collagen-containing extracellular matrix;extracellular space;proteolysis;serine-type peptidase activity;serine-type endopeptidase activity	None;None	None;None	None;None	Innate;Innate	Uniq	TPSB2;TPSB2	0.0504049
Hematological tumor		HuMAP2_00194	No	Hu.Map			CYB5B;ERP44;FAM53B;FIGN;HOXA6;HOXB6;ITPKC;MEN1;MEX3A;NOMO1;NOMO2;PXDN;ZFPM1					multi-pass translocon complex;transcription repressor complex;nitric-oxide synthase complex;nuclear matrix;chromatin;MLL1/2 complex;histone methyltransferase complex;endoplasmic reticulum lumen;MLL1 complex;nuclear speck;multi-pass transmembrane protein insertion into ER membrane;T-helper cell lineage commitment;negative regulation of mast cell differentiation;tricuspid valve formation;regulation…	None;None;None;None;None;None;None;None;None;None;None;None;None	None;None;None;None;None;None;None;None;None;None;None;None;None	None;None;None;None;None;None;None;None;None;None;None;None;None	None;None;None;None;None;None;None;None;None;None;None;None;Innate	Uniq	HOXB6	0.101291
Hematological tumor		HuMAP2_05025	No	Hu.Map			H1-3;ZC3HAV1					euchromatin;nucleosome;histone H3-K27 trimethylation;protein poly-ADP-ribosylation;histone H3-K4 trimethylation;positive regulation of mRNA catabolic process;negative regulation of DNA recombination;chromosome condensation;negative regulation of viral genome replication;nucleosome assembly;response to virus;defense response to virus;NAD+ binding;NAD+-protein ADP-ribosyltransferase activity;NAD+ A…	None;None	None;None	None;None	None;Innate	Uniq	H1-3	0.0676454
Hematological tumor		HuMAP2_07016	No	Hu.Map			AHCYL1;AHCYL2;DUSP11;FAM13C;HOXB6;HOXC9;JOSD2;NKX2-5;PDZRN3;PITX2;TYSND1;ZIC2					chromatin;transcription regulator complex;mitochondria-associated endoplasmic reticulum membrane;aggresome;protein-DNA complex;peroxisomal matrix;S-adenosylmethionine cycle;embryonic heart tube left/right pattern formation;one-carbon metabolic process;positive regulation of sodium ion transport;spleen development;embryonic skeletal system morphogenesis;regulation of transcription by RNA polymeras…	None;None;None;None;None;None;None;None;None;None;None;None	None;None;None;None;None;None;None;None;None;None;None;None	None;None;None;None;None;None;None;None;None;None;None;None	None;None;None;None;None;None;None;None;None;None;None;None	Uniq	HOXB6	0.0968738
Hematological tumor		HuMAP2_03269	No	Hu.Map			IGLC2;IGLC3;IGLC7;IGLL1;IGLL5					external side of plasma membrane;IgD immunoglobulin complex;IgE immunoglobulin complex;IgM immunoglobulin complex;IgA immunoglobulin complex;IgG immunoglobulin complex;extracellular region;blood microparticle;extracellular space;extracellular exosome;B cell receptor signaling pathway;adaptive immune response	None;None;None;None;None	None;None;None;None;None	None;None;None;None;None	None;None;None;None;None	Shared	IGLL1;IGLL5	0.0579614
Hematological tumor		HuMAP2_04807	No	Hu.Map			CARD8;EPDR1;LRIF1;PRR20C;SMCHD1;TSHB					Barr body;chromosome, telomeric region;NLRP3 inflammasome complex;site of double-strand break;lysosomal lumen;centriolar satellite;nuclear matrix;dosage compensation by inactivation of X chromosome;CARD8 inflammasome complex assembly;myofibroblast contraction;inactivation of X chromosome by heterochromatin formation;inhibition of cysteine-type endopeptidase activity;nose development;negative regu…	None;None;None;None;None;None	None;None;None;None;None;None	None;None;None;None;None;None	None;None;None;None;None;None	Uniq	EPDR1	0.0710503
Hematological tumor		HuMAP2_01102	No	Hu.Map			ARHGAP17;ASAP1;ASAP2;ASAP3;MICALL1;RTKN2;SH3BP1;SH3KBP1;STAP1;SYNJ2					intracellular anatomical structure;cytosol;bicellular tight junction;phagocytic cup;podosome;cytoskeleton;focal adhesion;cell leading edge;extrinsic component of membrane;endocytic vesicle;positive regulation of GTPase activity;regulation of Rac protein signal transduction;actin filament organization;cell migration;negative regulation of microglial cell migration;regulation of actin cytoskeleton …	None;None;None;None;None;None;None;None;None;None	Scaffold;None;None;None;None;None;Scaffold;None;None;None	None;None;None;None;None;None;None;None;None;None	None;None;None;None;None;None;None;None;None;None	Uniq	STAP1	0.0883674
Hematological tumor		HuMAP2_06580	No	Hu.Map			CACNG4;DPY19L3;RSPO3;THBS2					L-type voltage-gated calcium channel complex;somatodendritic compartment;platelet alpha granule;AMPA glutamate receptor complex;nuclear inner membrane;endocytic vesicle membrane;cell body;basement membrane;postsynaptic density membrane;protein C-linked glycosylation via 2'-alpha-mannosyl-L-tryptophan;neurotransmitter receptor transport, postsynaptic endosome to lysosome;neurotransmitter receptor …	None;None;None;None	None;None;None;None	None;None;None;None	None;None;None;None	Uniq	RSPO3	0.0676454
Hematological tumor		HuMAP2_04904	No	Hu.Map			BHLHA15;CHCHD2;MAGED2					platelet alpha granule lumen;mitochondrial intermembrane space;nucleus;type B pancreatic cell maturation;positive regulation of mitochondrial ATP synthesis coupled electron transport;regulation of cellular response to hypoxia;intracellular distribution of mitochondria;renal sodium ion absorption;mitochondrial calcium ion transmembrane transport;negative regulation of myotube differentiation;senso…	None;None;None	None;None;None	None;None;None	None;None;None	Uniq	BHLHA15	0.0676454
Hematological tumor		HuMAP2_05587	No	Hu.Map			CHAD;CNPY4;EID2;KERA;LRRTM2;PODN					extracellular space;extracellular matrix;postsynaptic specialization membrane;excitatory synapse;hippocampal mossy fiber to CA3 synapse;GABA-ergic synapse;Schaffer collateral - CA1 synapse;lysosomal lumen;postsynaptic density membrane;Golgi lumen;negative regulation of bone trabecula formation;transforming growth factor beta receptor complex assembly;SMAD protein complex assembly;cornea developme…	None;None;None;None;None;None	None;None;None;None;None;None	None;None;None;None;None;None	None;None;None;None;None;None	Uniq	LRRTM2	0.0710503
Hematological tumor		HuMAP2_06225	No	Hu.Map			ABI1;NCKAP1;WASF1;WASF2					SCAR complex;lamellipodium;ruffle;actin cytoskeleton;cytoskeleton;focal adhesion;filopodium tip;lamellipodium membrane;extracellular exosome;filamentous actin;dendrite cytoplasm;protein-containing complex;cytosol;intracellular anatomical structure;postsynapse;growth cone;lamellipodium morphogenesis;positive regulation of Arp2/3 complex-mediated actin nucleation;Rac protein signal transduction;meg…	None;None;None;None	None;None;Scaffold;None	None;None;None;None	None;None;None;None	Uniq	WASF1	0.0676454
Hematological tumor		HuMAP2_04246	No	Hu.Map			ALDH4A1;DBI;FABP5;LGALS3;LYPLA1;MDH1;ME3;MSRA;PGM1;PPIA					extracellular exosome;protein-lipid complex;cytosol;secretory granule membrane;ficolin-1-rich granule lumen;cytoplasm;extracellular region;mitochondrial matrix;immunological synapse;tertiary granule lumen;mitochondrion;ficolin-1-rich granule membrane;malate metabolic process;fatty acid transport;gluconeogenesis;glucose metabolic process;negative regulation of protein lipidation;regulation of pros…	None;None;None;None;None;None;None;None;None;None	None;None;None;Scaffold;None;None;None;None;None;None	None;None;None;None;None;None;None;None;None;None	None;None;None;Innate;None;None;None;None;None;Innate	Uniq	FABP5	0.0883674
Hematological tumor		HuMAP2_05425	No	Hu.Map			DIAPH3;EPHA1;ESPNL;RNF214;SMG1;SMG8;SMG9;TTC3;USP34;ZC3H7A;ZC3H7B;ZNF214					chromatoid body;stereocilium tip;nucleus;nuclear-transcribed mRNA catabolic process, nonsense-mediated decay;miRNA processing;post-transcriptional regulation of gene expression;protein autophosphorylation;regulation of cellular response to stress;regulation of protein kinase activity;ubiquitin-dependent protein catabolic process;regulation of telomere maintenance;positive regulation of cell-matri…	None;None;None;None;None;None;None;None;None;None;None;None	None;None;None;None;None;None;None;None;None;None;None;None	None;None;None;None;None;None;None;None;None;None;None;None	None;None;None;None;None;None;None;None;None;None;None;None	Shared	ESPNL	0.0968738
Hematological tumor		HuMAP2_06313	No	Hu.Map			IFI44;IFI44L;IFNA14;IFNA21;IFNAR2					extracellular region;defense response to virus;type I interferon-mediated signaling pathway;cellular response to virus;natural killer cell activation involved in immune response;positive regulation of peptidyl-serine phosphorylation of STAT protein;T cell activation involved in immune response;response to exogenous dsRNA;B cell proliferation;humoral immune response;B cell differentiation;response…	None;None;None;None;None	None;None;None;None;Scaffold	None;None;None;None;None	None;None;None;None;Innate	Shared	IFI44;IFI44L	0.0579614
Hematological tumor		HuMAP2_03100	No	Hu.Map			CNPY3;ISLR;LRRC40;LRRTM2;LUM;OGN					lysosomal lumen;Golgi lumen;fibrillar collagen trimer;extracellular matrix;collagen-containing extracellular matrix;postsynaptic specialization membrane;excitatory synapse;extracellular space;hippocampal mossy fiber to CA3 synapse;extracellular region;extracellular vesicle;platelet alpha granule lumen;extracellular exosome;GABA-ergic synapse;Schaffer collateral - CA1 synapse;postsynaptic density …	None;None;None;None;None;None	None;None;None;None;None;None	None;None;None;None;None;None	Innate;None;None;None;None;None	Uniq	LRRTM2	0.0710503
Hematological tumor		HuMAP2_03549	No	Hu.Map			H1-3;PPAN;ZC3HAV1					preribosome, large subunit precursor;euchromatin;nucleosome;nucleus;histone H3-K27 trimethylation;protein poly-ADP-ribosylation;histone H3-K4 trimethylation;positive regulation of mRNA catabolic process;negative regulation of DNA recombination;chromosome condensation;ribosomal large subunit assembly;negative regulation of viral genome replication;nucleosome assembly;response to virus;rRNA process…	None;None;None	None;None;None	None;None;None	None;None;Innate	Uniq	H1-3	0.0676454
Hematological tumor		HuMAP2_01156	No	Hu.Map			H1-2;H1-3;H2AFX;RPL28					euchromatin;nucleosome;cytosolic large ribosomal subunit;cell body;cytosolic ribosome;cytoplasmic ribonucleoprotein granule;histone H3-K27 trimethylation;histone H3-K4 trimethylation;negative regulation of DNA recombination;chromosome condensation;nucleosome assembly;negative regulation of transcription by RNA polymerase II;cytoplasmic translation;translation;nucleosomal DNA binding;structural co…	None;None;None;None	None;None;None;None	None;None;None;None	None;None;None;None	Uniq	H1-3	0.0676454
Hematological tumor		HuMAP2_01591	No	Hu.Map			APOC2;CROCCP2;DSCR4;GAST					intermediate-density lipoprotein particle;spherical high-density lipoprotein particle;chylomicron;low-density lipoprotein particle;very-low-density lipoprotein particle;extracellular space;extracellular region;positive regulation of phospholipid catabolic process;positive regulation of very-low-density lipoprotein particle remodeling;triglyceride-rich lipoprotein particle remodeling;chylomicron r…	None;None;None;None	None;None;None;None	None;None;None;None	None;None;None;None	Uniq	APOC2	0.0676454
Hematological tumor		HuMAP2_00378	No	Hu.Map			ABI1;ABI2;AMZ1;BRK1;CYFIP1;CYFIP2;NCKAP1;NCKAP1L;NHS;RAPH1;TRIP10;WASF1;WASF2;WASF3					lamellipodium;SCAR complex;cytoskeleton;filopodium tip;extracellular exosome;ruffle;cytosol;focal adhesion;peripheral region of growth cone;central region of growth cone;postsynapse;synapse;dendritic spine;dendritic growth cone;mRNA cap binding complex;glial cell projection;perinuclear region of cytoplasm;actin cytoskeleton;lamellipodium membrane;axonal growth cone;filamentous actin;phagocytic cu…	None;None;None;None;None;None;None;None;None;None;None;None;None;None	None;None;None;None;None;None;None;None;None;None;None;Scaffold;None;None	None;None;None;None;None;None;None;None;None;None;None;None;None;None	None;None;None;None;None;None;None;Innate;None;None;None;None;None;None	Uniq	WASF1	0.106774
Hematological tumor		HuMAP2_02199	No	Hu.Map			DHRS2;FGF2;GOLGA7;NBEAL1;PRDM10;SDC1;SDC2;SDC4;SULF1;TMEFF1					lysosomal lumen;Golgi lumen;Golgi stack;cell surface;palmitoyltransferase complex;membrane raft;costamere;collagen-containing extracellular matrix;tertiary granule lumen;transcription repressor complex;positive regulation of extracellular exosome assembly;wound healing;positive regulation of exosomal secretion;negative regulation of fibroblast growth factor receptor signaling pathway;ureteric bud…	None;None;None;None;None;None;None;None;None;None	None;None;None;None;None;None;None;None;None;None	None;None;None;None;None;None;None;None;None;None	None;None;None;None;None;None;None;Innate;None;None	Shared	SDC1	0.0883674
Hematological tumor		HuMAP2_05856	No	Hu.Map			OPA3;OTULINL;TARBP1;TNFRSF17					cytoplasmic side of endoplasmic reticulum membrane;endomembrane system;lymphocyte homeostasis;tRNA methylation;regulation of lipid metabolic process;tumor necrosis factor-mediated signaling pathway;response to stimulus;protein deubiquitination;ubiquitin-like protein peptidase activity;tRNA (guanine) methyltransferase activity;ubiquitin binding;signaling receptor activity	None;None;None;None	None;None;None;None	None;None;None;None	None;None;None;None	Uniq	TNFRSF17	0.0676454
Hematological tumor		HuMAP2_04252	No	Hu.Map			H1-3;MOK;ZNF662					ciliary base;euchromatin;nucleosome;nucleus;histone H3-K27 trimethylation;histone H3-K4 trimethylation;negative regulation of DNA recombination;chromosome condensation;nucleosome assembly;cyclin-dependent protein serine/threonine kinase activity;nucleosomal DNA binding;structural constituent of chromatin;chromatin DNA binding;double-stranded DNA binding	None;None;None	None;None;None	None;None;None	None;None;None	Uniq	H1-3	0.0676454
Hematological tumor		HuMAP2_04999	No	Hu.Map			ACACA;GIMAP8;OAS2;PRKG1;PTK2					cytosol;perinuclear region of cytoplasm;stress fiber;intracellular membrane-bounded organelle;Golgi apparatus;regulation of GTPase activity;regulation of lactation;malonyl-CoA biosynthetic process;acetyl-CoA metabolic process;regulation of T cell apoptotic process;regulation of ribonuclease activity;relaxation of vascular associated smooth muscle;regulation of epithelial cell migration;positive r…	None;None;None;None;None	None;None;None;None;Scaffold	None;None;None;None;None	None;None;Innate;None;Innate	Shared	OAS2	0.0676454
Hematological tumor		HuMAP2_03522	No	Hu.Map			ACACA;GIMAP8;OAS2					mitochondrion;fibrillar center;cytosol;regulation of lactation;malonyl-CoA biosynthetic process;acetyl-CoA metabolic process;regulation of T cell apoptotic process;regulation of ribonuclease activity;fatty-acyl-CoA biosynthetic process;interleukin-27-mediated signaling pathway;cellular response to prostaglandin E stimulus;protein metabolic process;tissue homeostasis;RNA catabolic process;nucleoba…	None;None;None	None;None;None	None;None;None	None;None;Innate	Shared	OAS2	0.0676454
Hematological tumor		HuMAP2_01069	No	Hu.Map			LAPTM4B;RETREG1;SLCO6A1					multivesicular body, internal vesicle;multivesicular body membrane;cis-Golgi network;late endosome membrane;cell projection;regulation of lysosomal membrane permeability;regulation of lysosome organization;negative regulation of lysosomal protein catabolic process;negative regulation of transforming growth factor beta1 production;endosome transport via multivesicular body sorting pathway;sodium-i…	None;None;None	None;None;None	None;None;None	None;None;None	Uniq	LAPTM4B	0.0676454
Hematological tumor		HuMAP2_01347	No	Hu.Map			OTULINL;TARBP1;TNFRSF17					cytoplasmic side of endoplasmic reticulum membrane;endomembrane system;nuclear envelope;lymphocyte homeostasis;tRNA methylation;tumor necrosis factor-mediated signaling pathway;protein deubiquitination;ubiquitin-like protein peptidase activity;tRNA (guanine) methyltransferase activity;ubiquitin binding;signaling receptor activity	None;None;None	None;None;None	None;None;None	None;None;None	Uniq	TNFRSF17	0.0676454
Hematological tumor		HuMAP2_02433	No	Hu.Map			USP18;USP41					protein deubiquitination;ubiquitin-dependent protein catabolic process;response to stilbenoid;negative regulation of type I interferon-mediated signaling pathway;antiviral innate immune response;regulation of inflammatory response;response to bacterium;cysteine-type endopeptidase activity;cysteine-type deubiquitinase activity;ISG15-specific peptidase activity;molecular adaptor activity	None;None	None;None	None;None	None;None	Shared	USP18	0.0676454
Hematological tumor		HuMAP2_02078	No	Hu.Map			EPHB1;FGFRL1;KLRG2;WNT11;ZDHHC6					filopodium tip;cell-cell contact zone;transport vesicle;Golgi apparatus;endoplasmic reticulum;ventricular septum morphogenesis;protein stearoylation;planar cell polarity pathway involved in gastrula mediolateral intercalation;negative regulation of fibroblast growth factor production;skeletal muscle satellite cell activation;hindbrain tangential cell migration;primary heart field specification;po…	None;None;None;None;None	None;None;None;None;None	None;None;None;None;None	None;None;None;None;None	Shared	WNT11	0.0676454
Hematological tumor		HuMAP2_04610	No	Hu.Map			CHAD;CNPY4;LRRTM2;PODN					extracellular space;postsynaptic specialization membrane;excitatory synapse;hippocampal mossy fiber to CA3 synapse;GABA-ergic synapse;Schaffer collateral - CA1 synapse;postsynaptic density membrane;negative regulation of bone trabecula formation;regulation of postsynaptic density assembly;negative regulation of receptor internalization;long-term synaptic potentiation;synapse organization;positive…	None;None;None;None	None;None;None;None	None;None;None;None	None;None;None;None	Uniq	LRRTM2	0.0676454
Hematological tumor		HuMAP2_03830	No	Hu.Map			IFI44;IFI44L;IFNA1;IFNA14;IFNA21;IFNA6;IFNAR2					extracellular region;extracellular space;cellular_component;type I interferon-mediated signaling pathway;natural killer cell activation involved in immune response;defense response to virus;cellular response to virus;positive regulation of peptidyl-serine phosphorylation of STAT protein;T cell activation involved in immune response;response to exogenous dsRNA;B cell proliferation;humoral immune r…	None;None;None;None;None;None;None	None;None;None;None;None;None;Scaffold	None;None;None;None;None;None;None	None;None;Innate;None;None;None;Innate	Shared	IFI44;IFI44L	0.0590463
Hematological tumor		HuMAP2_02222	No	Hu.Map			FABP5;FKBP1B					calcium channel complex;sarcoplasmic reticulum membrane;azurophil granule lumen;secretory granule membrane;Z disc;postsynaptic density;regulation of prostaglandin biosynthetic process;regulation of retrograde trans-synaptic signaling by endocanabinoid;'de novo' protein folding;negative regulation of release of sequestered calcium ion into cytosol;positive regulation of sequestering of calcium ion…	None;None	None;None	None;None	None;None	Uniq	FABP5	0.0676454
Hematological tumor		HuMAP2_06881	No	Hu.Map			BHLHA15;FAF1					ooplasm;CD95 death-inducing signaling complex;VCP-NPL4-UFD1 AAA ATPase complex;nuclear envelope;type B pancreatic cell maturation;intracellular distribution of mitochondria;cytoplasmic sequestering of NF-kappaB;positive regulation of extrinsic apoptotic signaling pathway via death domain receptors;mitochondrial calcium ion transmembrane transport;negative regulation of myotube differentiation;reg…	None;None	None;None	None;None	None;None	Uniq	BHLHA15	0.0676454
Hematological tumor		HuMAP2_06195	No	Hu.Map			INSL6;TCEAL9					biological_process;hormone activity	None;None	None;None	None;None	None;None	Uniq	TCEAL9	0.0676454
Hematological tumor		HuMAP2_06577	No	Hu.Map			CNPY3;LRRC40;LRRTM2;OGN					postsynaptic specialization membrane;excitatory synapse;hippocampal mossy fiber to CA3 synapse;extracellular vesicle;GABA-ergic synapse;Schaffer collateral - CA1 synapse;postsynaptic density membrane;lysosomal lumen;Golgi lumen;articular cartilage development;regulation of postsynaptic density assembly;negative regulation of receptor internalization;negative regulation of smooth muscle cell proli…	None;None;None;None	None;None;None;None	None;None;None;None	Innate;None;None;None	Uniq	LRRTM2	0.0676454
Hematological tumor		HuMAP2_06886	No	Hu.Map			IGLC3;IGLL5					external side of plasma membrane;IgD immunoglobulin complex;IgE immunoglobulin complex;IgM immunoglobulin complex;IgA immunoglobulin complex;IgG immunoglobulin complex;extracellular exosome;blood microparticle;B cell receptor signaling pathway;adaptive immune response	None;None	None;None	None;None	None;None	Shared	IGLL5	0.0676454
Hematological tumor		HuMAP2_01043	No	Hu.Map			APOC2;BCAR1;BCAR3;GAST;NEDD9					focal adhesion;lamellipodium;intermediate-density lipoprotein particle;spherical high-density lipoprotein particle;chylomicron;low-density lipoprotein particle;very-low-density lipoprotein particle;immunological synapse;ruffle;spindle pole;endothelin receptor signaling pathway;actin filament reorganization;insulin receptor signaling pathway;positive regulation of phospholipid catabolic process;po…	None;None;None;None;None	None;Scaffold;None;None;None	None;None;None;None;None	None;Innate;None;None;None	Uniq	APOC2	0.0676454
Hematological tumor		HuMAP2_03374	No	Hu.Map			CARD8;EPDR1;ERC1;LRIF1;PRR20C;SMCHD1;TSHB					Barr body;chromosome, telomeric region;IkappaB kinase complex;NLRP3 inflammasome complex;cytoskeleton of presynaptic active zone;site of double-strand break;lysosomal lumen;dosage compensation by inactivation of X chromosome;CARD8 inflammasome complex assembly;myofibroblast contraction;inactivation of X chromosome by heterochromatin formation;inhibition of cysteine-type endopeptidase activity;mai…	None;None;None;None;None;None;None	None;None;None;None;None;None;None	None;None;None;None;None;None;None	None;None;None;None;None;None;None	Uniq	EPDR1	0.0732054
Hematological tumor		HuMAP2_06838	No	Hu.Map			ABI1;ABI2;AMZ1;BRK1;CYFIP1;CYFIP2;NCKAP1;NCKAP1L;NHS;WASF1;WASF2;WASF3					SCAR complex;lamellipodium;filopodium tip;cytoskeleton;extracellular exosome;ruffle;focal adhesion;peripheral region of growth cone;cytosol;central region of growth cone;synapse;postsynapse;dendritic spine;dendritic growth cone;mRNA cap binding complex;actin cytoskeleton;glial cell projection;lamellipodium membrane;axonal growth cone;neuron projection;filamentous actin;dendrite cytoplasm;excitato…	None;None;None;None;None;None;None;None;None;None;None;None	None;None;None;None;None;None;None;None;None;Scaffold;None;None	None;None;None;None;None;None;None;None;None;None;None;None	None;None;None;None;None;None;None;Innate;None;None;None;None	Uniq	WASF1	0.0968738
Hematological tumor		HuMAP2_06549	No	Hu.Map			DIAPH3;EPHA1;ESPNL;SMG9;USP34					stereocilium tip;actin filament;positive regulation of cell-matrix adhesion;protein K48-linked deubiquitination;nuclear-transcribed mRNA catabolic process, nonsense-mediated decay;actin filament bundle assembly;actin filament polymerization;eye development;substrate adhesion-dependent cell spreading;ephrin receptor signaling pathway;positive regulation of stress fiber assembly;positive regulation…	None;None;None;None;None	None;None;None;None;None	None;None;None;None;None	None;None;None;None;None	Shared	ESPNL	0.0676454
Hematological tumor		HuMAP2_06268	No	Hu.Map			AKR1B1;ANKRD28;ANKRD44;ANKRD52;NOTCH2;NOTCH3;PPP6C;PPP6R1;PPP6R2;PPP6R3;PRORP;TIMP3;USP10					nucleoplasm;mitochondrial ribonuclease P complex;cytosol;receptor complex;platelet dense granule lumen;mitochondrial nucleoid;intermediate filament cytoskeleton;regulation of phosphoprotein phosphatase activity;glomerular capillary formation;fructose biosynthetic process;intrahepatic bile duct development;cholangiocyte proliferation;regulation of osteoclast development;negative regulation of meta…	None;None;None;None;None;None;None;None;None;None;None;None;None	None;None;None;None;None;None;None;None;None;None;None;None;None	None;None;None;None;None;None;None;None;None;None;None;None;None	None;None;None;None;None;None;None;None;None;None;None;None;None	Uniq	TIMP3	0.101291
Hematological tumor		HuMAP2_00555	No	Hu.Map			HERC6;UBE2L6					ubiquitin ligase complex;ubiquitin-dependent protein catabolic process;ISG15-protein conjugation;hematopoietic progenitor cell differentiation;protein modification process;response to bacterium;protein polyubiquitination;ISG15 transferase activity;ubiquitin conjugating enzyme activity;ubiquitin binding;ubiquitin-protein transferase activity;ubiquitin protein ligase binding	None;None	None;None	None;None	None;None	Shared	HERC6	0.0676454
Hematological tumor		HuMAP2_06283	No	Hu.Map			CAPN11;MTREX;TTC4					TRAMP complex;catalytic step 2 spliceosome;acrosomal vesicle;snRNA catabolic process;maturation of 5.8S rRNA;RNA catabolic process;rRNA processing;protein folding;mRNA splicing, via spliceosome;calcium-dependent cysteine-type endopeptidase activity;Hsp90 protein binding;Hsp70 protein binding;RNA helicase activity;peptidase activity	None;None;None	None;None;None	None;None;HF	None;None;None	Uniq	CAPN11	0.0676454
Hematological tumor		HuMAP2_03539	No	Hu.Map			BPIFB1;EPX;IGHA2;JCHAIN;TMEM237					secretory dimeric IgA immunoglobulin complex;monomeric IgA immunoglobulin complex;secretory IgA immunoglobulin complex;dimeric IgA immunoglobulin complex;hexameric IgM immunoglobulin complex;extracellular region;blood microparticle;extracellular exosome;pentameric IgM immunoglobulin complex;rod photoreceptor outer segment;IgA immunoglobulin complex;cone photoreceptor outer segment;extracellular s…	None;None;None;None;None	None;None;None;None;None	None;None;None;None;None	None;None;None;None;None	Uniq	JCHAIN	0.0676454
Hematological tumor		HuMAP2_00411	No	Hu.Map			CCDC186;EPDR1;RUNDC3A;RUNDC3B;TSNAXIP1					lysosomal lumen;myofibroblast contraction;vesicle cytoskeletal trafficking;positive regulation of cGMP-mediated signaling;insulin secretion involved in cellular response to glucose stimulus;small GTPase mediated signal transduction;cell-matrix adhesion;response to bacterium;ganglioside GM1 binding;GTPase regulator activity;phospholipid binding	None;None;None;None;None	None;None;None;None;None	None;None;None;None;None	None;None;None;None;None	Uniq	EPDR1	0.0676454
Hematological tumor		HuMAP2_06754	No	Hu.Map			BAHCC1;BCL11A;BEND7;BPTF;CASP8AP2;CCDC71;CDK2AP1;CHD3;CHD4;CHD5;GATAD2A;GATAD2B;H3F3C;HDAC1;HDAC2;MBD2;MBD3;MBD3L1;MDC1;MTA1;MTA2;MTA3;PHF20L1;PPP4R3A;PWWP2A;RBBP4;RBBP7;SHPRH;SMARCA1;SMARCA5;TRERF1;VPS13D;ZMYM2;ZNF219;ZNF423;ZNF512B;ZNF521					NuRD complex;nucleoplasm;NURF complex;nucleus;histone deacetylase complex;ATPase complex;Sin3 complex;chromatin;chromosome, telomeric region;ESC/E(Z) complex;heterochromatin;protein-containing complex;PML body;CERF complex;ACF complex;RSF complex;WICH complex;NoRC complex;cerebellar granule cell to Purkinje cell synapse;CAF-1 complex;nuclear speck;CHRAC;protein phosphatase 4 complex;B-WICH comple…	None;None;None;None;None;None;None;None;None;None;None;None;None;None;None;None;None;None;None;None;None;None;None;None;None;None;None;None;None;None;None;None;None;None;None;None;None	None;None;None;None;None;None;None;None;None;None;None;None;None;None;None;None;None;None;Scaffold;None;None;None;None;None;None;None;None;None;None;None;None;None;None;None;None;None;None	None;None;None;None;None;None;None;None;None;None;None;None;None;None;None;None;None;None;None;None;None;None;None;None;None;None;None;None;None;None;None;None;None;None;None;None;None	None;None;None;None;None;None;None;None;None;None;None;None;None;Innate;Innate;None;None;None;None;Innate;None;None;None;None;None;None;None;None;None;None;None;None;None;None;None;None;None	Shared	BAHCC1	0.23764
Hematological tumor		HuMAP2_05811	No	Hu.Map			AGXT2;GPT2					mitochondrial matrix;L-alanine catabolic process, by transamination;L-alanine metabolic process;glycine biosynthetic process, by transamination of glyoxylate;glyoxylate catabolic process;L-alanine catabolic process;biosynthetic process;2-oxoglutarate metabolic process;positive regulation of nitric oxide biosynthetic process;pyridoxal phosphate binding;(R)-3-amino-2-methylpropionate-pyruvate trans…	None;None	None;None	None;None	None;None	Uniq	GPT2	0.0676454
Hematological tumor		HuMAP2_05159	No	Hu.Map			MAPK12;MAPK13					peptidyl-serine phosphorylation;cell cycle;cellular response to anisomycin;intracellular signal transduction;cellular response to sorbitol;cellular response to sodium arsenite;positive regulation of peptidase activity;response to osmotic stress;positive regulation of muscle cell differentiation;signal transduction in response to DNA damage;stress-activated MAPK cascade;myoblast differentiation;ne…	None;None	None;None	None;None	None;None	Uniq	MAPK12	0.0676454
Hematological tumor		HuMAP2_00752	No	Hu.Map			BHLHA15;CASC3;CCDC9;FAF1;MAGOH;MAGOHB;NKTR;PYM1;RBM8A;SAP18;SDE2					exon-exon junction complex;exon-exon junction subcomplex mago-y14;U2-type catalytic step 1 spliceosome;nuclear speck;catalytic step 2 spliceosome;nucleoplasm;nucleus;ooplasm;ASAP complex;cytosol;CD95 death-inducing signaling complex;VCP-NPL4-UFD1 AAA ATPase complex;neuronal cell body;dendrite;histone deacetylase complex;U2-type precatalytic spliceosome;regulation of nuclear-transcribed mRNA catab…	None;None;None;None;None;None;None;None;None;None;None	None;None;None;None;None;None;None;None;None;None;None	None;None;None;None;None;None;None;None;None;None;None	None;None;None;None;None;None;None;None;None;None;None	Uniq	BHLHA15	0.0915464
Hematological tumor		HuMAP2_03416	No	Hu.Map			ARID4A;ARID4B;BAHCC1;BRMS1;BRMS1L;CTSK;ING1;ING2;SAP130;SAP30;SAP30L;SIN3A;SINHCAF;SUDS3;TERT					Sin3 complex;Sin3-type complex;nucleus;histone deacetylase complex;nucleoplasm;telomerase catalytic core complex;RNA-directed RNA polymerase complex;TERT-RMRP complex;transcription repressor complex;endolysosome lumen;CCAAT-binding factor complex;nuclear telomere cap complex;telomerase holoenzyme complex;nucleolus;mitochondrial nucleoid;negative regulation of cell migration;negative regulation of…	None;None;None;None;None;None;None;None;None;None;None;None;None;None;None	None;None;None;None;None;None;None;None;None;None;None;None;None;None;None	None;None;None;None;None;None;None;None;None;None;None;None;None;None;None	None;None;None;None;None;Innate;None;None;None;None;None;None;None;None;None	Uniq	BAHCC1	0.112073
Hematological tumor		HuMAP2_03142	No	Hu.Map			ATF6B;BTD;CAPN11;SERPINC1;TEX15					protein-DNA complex;acrosomal vesicle;RNA polymerase II transcription regulator complex;negative regulation of ATF6-mediated unfolded protein response;biotin metabolic process;ATF6-mediated unfolded protein response;regulation of blood coagulation;positive regulation of transcription from RNA polymerase II promoter in response to endoplasmic reticulum stress;DNA methylation-dependent heterochroma…	None;None;None;None;None	None;None;None;None;None	None;None;None;None;None	None;None;None;None;None	Uniq	CAPN11	0.0676454
Hematological tumor		HuMAP2_04010	No	Hu.Map			CD2AP;MDC1;MICALL1;RTKN2;SH3KBP1;STAP1					endocytic vesicle;centriolar satellite;cell-cell junction;focal adhesion;filamentous actin;cell leading edge;extrinsic component of membrane;neuromuscular junction;ruffle;recycling endosome membrane;negative regulation of microglial cell migration;actin filament organization;regulation of receptor-mediated endocytosis;slow endocytic recycling;transforming growth factor beta1 production;negative r…	None;None;None;None;None;None	Scaffold;Scaffold;None;None;None;None	None;None;None;None;None;None	None;None;None;None;None;None	Uniq	STAP1	0.0710503
Non-tumor	CDC2-CCNA2 complex	5557	Yes	CORUM	None	MI:0019- coimmunoprecipitation	CCNA2;CDK1	8423786	None	None	Cyclin-dependent kinase 1;Cyclin-A2	cell cycle	None;None	None;None	None;None	Innate;None	Uniq
Non-tumor	CAS-SRC-FAK complex	5282	Yes	CORUM	None	MI:0019- coimmunoprecipitation	BCAR1;PTK2;SRC	9148935	None	None	Proto-oncogene tyrosine-protein kinase Src;Breast cancer anti-estrogen resistance protein 1;Focal adhesion kinase 1	transmembrane receptor protein tyrosine kinase signaling pathway	None;None;None	Scaffold;Scaffold;Scaffold	None;None;None	Innate;Innate;Innate	Uniq
Non-tumor	SRC-PRKCD-CDCP1 complex	2471	Yes	CORUM	None	MI:0019-coimmunoprecipitation	CDCP1;PRKCD;SRC	15851033	The tyrosine phosphorylation of CDCP1 by Src appears to promote the formation of a complex between CDCP1, Src, and PKC-delta.	None	Proto-oncogene tyrosine-protein kinase Src;Protein kinase C delta type;CUB domain-containing protein 1	protein phosphorylation	None;None;None	Scaffold;None;Scaffold	None;None;None	None;Innate;Innate	Uniq
Non-tumor	CDC2-PCNA-CCNB1-GADD45B complex	5545	Yes	CORUM	None	MI:0096- pull down; MI:0019- coimmunoprecipitation	CCNB1;CDK1;GADD45B;PCNA	12124778	None	None	Growth arrest and DNA damage-inducible protein GADD45 beta ;Cyclin-dependent kinase 1;Proliferating cell nuclear antigen;G2/mitotic-specific cyclin-B1	cell cycle	None;None;None;None	None;None;None;None	None;None;None;None	None;None;None;None	Uniq
Non-tumor	TNFRSF11A-TRAF6-SRC complex	2073	Yes	CORUM	None	MI:0007- anti tag coimmunoprecipitation	SRC;TNFRSF11A;TRAF6	10635328	None	None	Proto-oncogene tyrosine-protein kinase Src;TNF receptor-associated factor 6;Tumor necrosis factor receptor superfamily member 11A	signaling	None;None;None	Scaffold;None;None	None;None;None	Innate;None;Innate	Uniq
Non-tumor	CENP-A NAC-CAD complex	1179	Yes	CORUM	None	MI:0676- tandem affinity purification	APITD1;CENPC;CENPH;CENPK;CENPL;CENPM;CENPN;CENPO;CENPP;CENPQ;CENPT;CENPU;ITGB3BP	16622419	Assembly of CENP-A NAC complex at centromeres is dependent on CENP-M, CENP-N and CENP-T.	None	Centromere protein C;Centromere protein R;Centromere protein P;Centromere protein U;Centromere protein Q;Centromere protein L;Centromere protein S;Centromere protein T;Centromere protein N;Centromere protein K;Centromere protein O;Centromere protein H;Centromere protein M	regulation of gene expression by genetic imprinting;kinetochore assembly;chromosome segregation;spindle assembly;centrosome cycle;chromosome, centromeric region	None;None;None;None;None;None;None;None;None;None;None;None;None	None;None;None;None;None;None;None;None;None;None;None;None;None	None;None;None;None;None;None;None;HF;None;None;None;None;None	None;None;None;None;None;None;None;None;None;None;None;None;None	Uniq
Non-tumor	CDC2-PCNA-CCNB1-GADD45G complex	5546	Yes	CORUM	None	MI:0096- pull down; MI:0019- coimmunoprecipitation	CCNB1;CDK1;GADD45G;PCNA	12124778	None	None	Growth arrest and DNA damage-inducible protein GADD45 gamma ;Cyclin-dependent kinase 1;Proliferating cell nuclear antigen;G2/mitotic-specific cyclin-B1	cell cycle	None;None;None;None	None;None;None;None	None;None;None;None	None;None;None;None	Uniq
Non-tumor	CAMK2-delta-MASH1 promoter-coactivator complex	3142	Yes	CORUM	brain	MI:0402-chromatin immunoprecipitation assays	CAMK2D;CREBBP;HES1;KAT2B;NONO;PARP1;POLR2A;SRC	15607978	HES1 is phosphorylated by CAMKII-delta during neural stem cell differentiation. This phosphorylation is linked to recruitment of coactivator complexes on the MASH1 promoter.	None	Poly [ADP-ribose] polymerase 1;Proto-oncogene tyrosine-protein kinase Src;DNA-directed RNA polymerase II subunit RPB1;Calcium/calmodulin-dependent protein kinase type II subunit delta;Transcription factor HES-1;Non-POU domain-containing octamer-binding protein;CREB-binding protein;Histone acetyltransferase KAT2B	positive regulation of transcription, DNA-templated;protein binding;DNA binding;Notch signaling pathway;neuron differentiation;nucleus	None;None;None;None;None;None;None;None	None;None;None;None;None;None;None;Scaffold	None;None;None;None;None;None;None;None	None;None;None;Innate;None;None;None;Innate	Uniq
Non-tumor	Chromosomal passenger complex CPC (INCENP, CDCA8, BIRC5, AURKB)	1119	Yes	CORUM	None	MI:0007-anti tag coimmunoprecipitation	AURKB;BIRC5;CDCA8;INCENP	16571674	Yeast two hybrid analysis pointed out that Aurora B associates with the C terminus of INCENP via the IN-box, Survivin and Borealin interact with the N-terminal 58 amino acids of INCENP and bind to each other.	None	Baculoviral IAP repeat-containing protein 5;Borealin;Aurora kinase B;Inner centromere protein	mitotic cell cycle;chromosome segregation;chromosome, centromeric region;spindle assembly	None;None;None;None	None;None;Scaffold;Scaffold	HF;None;None;None	None;Innate;None;None	Uniq
Non-tumor	CDC2-CCNA2-CDK2 complex	5559	Yes	CORUM	None	MI:0019- coimmunoprecipitation	CCNA2;CDK1;CDK2	16009130	None	None	Cyclin-dependent kinase 1;Cyclin-A2 ;Cyclin-dependent kinase 2	cell cycle	None;None;None	None;None;None	None;None;None	Innate;None;None	Uniq
Non-tumor	Condensin I complex	167	Yes	CORUM	None	MI:0004-affinity chromatography technologies	NCAPD2;NCAPG;NCAPH;SMC2;SMC4	11250156	None	None	Structural maintenance of chromosomes protein 2;Condensin complex subunit 2;Condensin complex subunit 1;Condensin complex subunit 3;Structural maintenance of chromosomes protein 4	mitotic cell cycle;chromosome condensation;chromosome organization;nucleus	None;None;None;None;None	None;None;None;None;None	None;None;None;None;None	None;None;None;None;None	Uniq
Non-tumor	Stat1-alpha-dimer-CBP DNA-protein complex	5573	Yes	CORUM	None	MI:0096- pull down; MI:0413- electrophoretic mobility shift assay	CREBBP;STAT1	8986769	The results demonstrate that both phosphorylated homodimeric and unphosphorylated monomeric Stat1-alpha can interact with CBP/p300, and their interactions occur at two different regions of both Stat1-alpha and CBP/p300.	None	Signal transducer and activator of transcription 1-alpha/beta;CREB-binding protein	regulation of RNA biosynthetic process;regulation of transcription, DNA-templated;nucleus	None;None	None;None	None;None	None;Innate	Uniq
Non-tumor	ZNF198-PML complex	1055	Yes	CORUM	None	MI:0019- coimmunoprecipitation	PML;ZMYM2	17027752	The authors show by coimmunoprecipitation that PML and sumoylated ZNF198 are in a protein complex in the cell.	ZMYM2 is involved in myeloproliferative disorder.	Protein PML ;Zinc finger MYM-type protein 2	regulation of RNA biosynthetic process;regulation of transcription, DNA-templated;nucleus	None;None	None;None	None;None	Innate;None	Uniq
Non-tumor	CADM1-4.1B-MPP3 complex	6616	Yes	CORUM	None	MI:0051-fluorescence technologies	CADM1;EPB41L3;MPP3	25780926	None	None	MAGUK p55 subfamily member 3;Cell adhesion molecule 1;Band 4.1-like protein 3	None	None;None;None	None;None;None	None;None;None	None;None;None	Uniq
Non-tumor	CENP-A NAC complex	927	Yes	CORUM	None	MI:0676-tandem affinity purification	CENPC;CENPH;CENPM;CENPN;CENPT;CENPU	16622419	Assembly of CENP-A NAC complex at centromeres is dependent on CENP-M, CENP-N and CENP-T.	None	Centromere protein C;Centromere protein U;Centromere protein T;Centromere protein N;Centromere protein H;Centromere protein M	None	None;None;None;None;None;None	None;None;None;None;None;None	None;None;None;None;None;None	None;None;None;None;None;None	Uniq
Non-tumor	BRCA1-BARD1-BRCA2-DNA damage complex III	2818	Yes	CORUM	None	MI:0029- cosedimentation through density gradients; MI:0006- anti bait coimmunoprecipitation	BARD1;BRCA1;BRCA2	16391231	This complex occurs after exposure to UV irradiation.	BRCA1 is involved in breast cancer.	Breast cancer type 1 susceptibility protein;Breast cancer type 2 susceptibility protein;BRCA1-associated RING domain protein 1	DNA replication;DNA repair;cell cycle checkpoint;cellular response to DNA damage stimulus;nucleus	None;None;None	None;Scaffold;None	None;None;None	None;None;None	Uniq
Non-tumor	CNK1-SRC-RAF1 complex	5928	Yes	CORUM	HEK 293T cells	MI:0007- anti tag coimmunoprecipitation	CNKSR1;RAF1;SRC	15845549	The results indicated that CNK1 regulates the Src-dependent activation of Raf-1 only under optimized conditions. Too low or too high amounts of CNK1 prevented the formation of the trimeric complex and promoted dimerization between CNK1 and Src or Raf-1, thereby preventing activation of Raf-1 by Src. The authors describe that CNK1 acts as a scaffold protein that assembles and coordinates two kinas…	None	RAF proto-oncogene serine/threonine-protein kinase;Proto-oncogene tyrosine-protein kinase Src;Connector enhancer of kinase suppressor of ras 1	signaling	None;None;None	Scaffold;Scaffold;Scaffold	None;None;None	None;None;Innate	Uniq
Non-tumor	TGM2-HD-CALM1 complex	2242	Yes	CORUM	None	MI:0019- coimmunoprecipitation	CAL;CALM1;HTT;TGM2	14985437	Inhibiting the interaction of calmodulin with transglutaminase and huntingtin protein could decrease cross-linking and diminish huntingtin aggregate formation in the HD brain.	None	Protein-glutamine gamma-glutamyltransferase 2 ;Huntingtin;Calmodulin	protein complex assembly	None;None;None;None	None;None;None;None	None;None;None;None	None;Innate;None;None	Uniq
Non-tumor	CENP-A-histone H4 heterodimer- HJURP complex	7413	Yes	CORUM	None	MI:0114-x-ray crystallography	CENPA;HIST1H4A;HJURP	21478274	HJURP binds to the CENPA-histone H4 heterodimer and prevents tetramer formation of CENPA and histone H4.	None	Histone H3-like centromeric protein A;Histone H4;Holliday junction recognition protein	chromatin organization;nucleosome assembly	None;None;None	None;None;None	None;None;None	None;None;None	Uniq
Non-tumor	BRCA1-BACH1 complex	242	Yes	CORUM	None	MI:0006- anti bait coimmunoprecipitation	BRCA1;BRIP1	11301010	An intact BRCA1 C-terminal region is necessary for the interaction with BACH1.	BRCA1 is involved in breast cancer.	Breast cancer type 1 susceptibility protein;Fanconi anemia group J protein	DNA repair;nucleus	None;None	Scaffold;None	None;None	None;None	Uniq
Non-tumor	Interferon-stimulated gene factor 3 transcription complex ISGF3	60	Yes	CORUM	None	MI:0004- affinity chromatography technologies	IRF9;STAT1;STAT2	8943351	The p48 and Stat1:2 heterodimer do not associate stably in the absence of DNA.	None	Signal transducer and activator of transcription 1-alpha/beta;Signal transducer and activator of transcription 2 ;Interferon regulatory factor 9	regulation of RNA biosynthetic process;regulation of transcription, DNA-templated;nucleus	None;None;None	None;None;Scaffold	None;None;None	Innate;Innate;Innate	Uniq
Non-tumor	PRRX1-UCHL1 complex	7105	Yes	CORUM	HELA cells	MI:0019-coimmunoprecipitation	PRRX1;UCHL1	29339092	None	None	Ubiquitin carboxyl-terminal hydrolase isozyme L1;Paired mesoderm homeobox protein 1	None	None;None	None;None	None;None	None;Innate	Shared
Non-tumor	RasGAP-AURKB-survivin complex	6756	Yes	CORUM	HeLa cells	MI:0019-coimmunoprecipitation;MI:0096-pull down	AURKB;BIRC5;RASA1	11976319	The authors define this ternary complex by several protein-protein interactions. RasGAP binds to the kinase domain of Aurora and this interaction inhibits the kinase activity of AURKA and AURKB.	None	Baculoviral IAP repeat-containing protein 5;Ras GTPase-activating protein 1;Aurora kinase B	G-protein coupled receptor signaling pathway;mitotic cell cycle;regulation of cell cycle	None;None;None	None;None;Scaffold	HF;None;None	None;Innate;None	Uniq
Non-tumor	C1q complex	6418	Yes	CORUM	None	MI:0071-molecular sieving	C1QA;C1QB;C1QC	938474	None	OMIM:613652 C1q deficiency (PMID:884029, PMID:2894352, PMID:8630118).	Complement C1q subcomponent subunit A;Complement C1q subcomponent subunit B;Complement C1q subcomponent subunit C	immune system process;immune response;complement activation;complement activation, classical pathway;innate immune response	None;None;None	None;None;None	None;None;None	Innate;Innate;Innate	Uniq
Non-tumor	ORC 1-5 complex (origin recognition 1-5 complex)	1038	Yes	CORUM	None	MI:0029- cosedimentation through density gradients; MI:0071- molecular sieving	ORC1;ORC2;ORC3;ORC4;ORC5	15618391	ATP-binding motifs of Orc1, Orc4, Orc5 are all essential for the replication activity of the ORC complex.	None	Origin recognition complex subunit 5;Origin recognition complex subunit 4;Origin recognition complex subunit 1 ;Origin recognition complex subunit 2;Origin recognition complex subunit 3	pre-replicative complex assembly involved in nuclear cell cycle DNA replication;DNA replication origin binding;ATP binding;chromosome	None;None;None;None;None	None;None;None;None;None	None;None;None;None;None	None;None;None;None;None	Uniq
Non-tumor	LIN9-BMYB complex	839	Yes	CORUM	None	MI:0019- coimmunoprecipitation	LIN9;MYBL2	17098733	None	None	Myb-related protein B ;Protein lin-9 homolog	mitotic cell cycle;regulation of cell cycle	None;None	None;None	None;None	None;None	Uniq
Non-tumor	FN1-TGM2 complex	2375	Yes	CORUM	None	MI:0030- cross-linking studies	FN1;TGM2	10684262	Overexpression of tTG increases the amount of Fn on the cell surface, enhances adhesion and spreading of fibronectin.	None	Fibronectin;Protein-glutamine gamma-glutamyltransferase 2	protein binding;cell adhesion	None;None	None;None	None;None	None;None	Uniq
Non-tumor	CENP-H-I complex	7394	Yes	CORUM	HeLa cells	MI:0004-affinity chromatography technologies	CENPH;CENPI;CENPK;CENPL;CENPM;CENPN;CENPO;CENPP;CENPQ;CENPU;ITGB3BP	16622420	The CENP-H-I complex is required for the incorporation of newly synthesized CENP-A into centromeres.CENP-L and CENP-M were only isolated in chicken cells, although both proteins were identified in proteomic analysis of human CENP-A nucleosomes, suggesting that they function at human centromeres.	None	Centromere protein R;Centromere protein P;Centromere protein U;Centromere protein Q;Centromere protein L;Centromere protein I;Centromere protein N;Centromere protein K;Centromere protein O;Centromere protein H;Centromere protein M	chromosome organization;nucleosome assembly;chromosome segregation;kinetochore assembly;cell cycle	None;None;None;None;None;None;None;None;None;None;None	None;None;None;None;None;None;None;None;None;None;None	None;None;None;None;None;None;HF;None;None;None;None	None;None;None;None;None;None;None;None;None;None;None	Uniq
Non-tumor	ITGA6-ITGB4-CD151 complex	2320	Yes	CORUM	skin	MI:0019-coimmunoprecipitation	CD151;ITGA6;ITGB4	10811835	The recruitment of Cd151 into hemidesmosomes is regulated by the integrin alpha6beta4.	None	Integrin beta-4;Integrin alpha-6;CD151 antigen	protein binding;cell-matrix adhesion	None;None;None	None;None;None	None;None;None	None;None;None	Uniq
Non-tumor	AuroraB-AuroraC-INCENP complex	6184	Yes	CORUM	PC3 cells	MI:0027- cosedimentation;MI:0019- coimmunoprecipitation;MI:0416- fluorescence microscopy	AURKA;AURKB;INCENP	27332895	None	Prostate cancer	Aurora kinase A;Aurora kinase B;Inner centromere protein	protein stabilization	None;None;None	None;None;Scaffold	None;HF;None	None;None;None	Uniq
Non-tumor	BRCA1-IRIS-pre-replication complex	2210	Yes	CORUM	None	MI:0006- anti bait coimmunoprecipitation; MI:0402- chromatin immunoprecipitation assays	BRCA1;CDC6;GMNN;ORC1	15448696	BRCA1-IRIS is a BRCA1 gene product encoded by an uninterrupted open reading frame that extends from codon 1 of the known BRCA1 open reading frame to a termination point 34 triplets into intron 11. BRCA1-IRIS localizes to the nucleus and fails to interact with BARD1.	None	Geminin;Origin recognition complex subunit 1 ;Breast cancer type 1 susceptibility protein ;Cell division control protein 6 homolog	DNA replication;nucleus	None;None;None;None	Scaffold;None;None;None	None;None;None;None	None;None;None;None	Uniq
Non-tumor	ORC complex (origin recognition complex)	389	Yes	CORUM	None	MI:0007- anti tag coimmunoprecipitation	ORC1;ORC2;ORC3;ORC4;ORC5;ORC6	16549788	Orc6 is only weakly associated with the ORC complex.	None	Origin recognition complex subunit 5;Origin recognition complex subunit 4;Origin recognition complex subunit 1 ;Origin recognition complex subunit 2;Origin recognition complex subunit 3 ;Origin recognition complex subunit 6	pre-replicative complex assembly involved in nuclear cell cycle DNA replication;DNA replication origin binding;ATP binding;chromosome	None;None;None;None;None;None	None;None;None;None;None;None	None;None;None;None;None;None	None;None;None;None;None;None	Uniq
Non-tumor	MIS18 complex	6434	Yes	CORUM	HeLa cells	MI:0019-coimmunoprecipitation	MIS18A;MIS18BP1;OIP5	17199038	None	None	Protein Mis18-beta;Mis18-binding protein 1;Protein Mis18-alpha	centromere complex assembly;regulation of CENP-A containing nucleosome assembly	None;None;None	None;None;None	None;None;HF	None;None;None	Uniq
Non-tumor	ITGA6-ITGB4 complex	2323	Yes	CORUM	skin	MI:0019-coimmunoprecipitation;MI:0030-cross-linking studies	ITGA6;ITGB4	2649503	None	None	Integrin beta-4;Integrin alpha-6	signaling;movement of cell or subcellular component	None;None	None;None	None;None	None;None	Uniq
Non-tumor	CENP-A nucleosomal complex	7388	Yes	CORUM	HeLa cell	MI:0676-tandem affinity purification	CENPA;CENPB;CENPC;CENPH;CENPI;CENPL;CENPN;CENPT;HIST1H2AA;HIST1H2BB;HIST1H4A;HJURP;RSF1;SSRP1;SUPT16H	27499292	None	None	Major centromere autoantigen B;Histone H2B type 1-B;Histone H3-like centromeric protein A;Histone H4;Centromere protein C;FACT complex subunit SSRP1;Centromere protein L;Holliday junction recognition protein;Centromere protein I;Centromere protein T;Centromere protein N;Histone H2A type 1-A;Remodeling and spacing factor 1;Centromere protein H;FACT complex subunit SPT16	nucleus;chromosome organization	None;None;None;None;None;None;None;None;None;None;None;None;None;None;None	None;None;None;None;None;None;None;None;None;None;None;None;None;None;None	None;None;None;None;None;None;None;None;None;None;None;None;None;HF;None	None;None;None;None;None;None;None;None;None;None;None;None;None;None;None	Uniq
Non-tumor	Shc-ERalpha-IGF-1R complex	6251	Yes	CORUM	MCF-7 cells	MI:0019- coimmunoprecipitation	ESR1;IGF1R;SHC1	14764897	None	None	Estrogen receptor;Insulin-like growth factor 1 receptor;SHC-transforming protein 1	regulation of MAP kinase activity	None;None;None	None;Scaffold;Scaffold	None;None;None	None;Innate;None	Uniq
Non-tumor	ABL2-HRAS-RIN1 complex	1700	Yes	CORUM	None	MI:0019- coimmunoprecipitation	ABL2;HRAS;RIN1	15886098	The formation of this stable complex is consistent with a pathway connecting RAS proteins with the cytoplasmic functions of ABL-family tyrosine kinases through RIN1.	None	GTPase HRas;Abelson tyrosine-protein kinase 2 ;Ras and Rab interactor 1	intracellular signal transduction	None;None;None	None;None;None	None;None;None	None;Innate;None	Uniq
Non-tumor	Cell cycle kinase complex CDC2	310	Yes	CORUM	None	MI:0006- anti bait coimmunoprecipitation	CCNB1;CCNB2;CCND1;CDK1;CDKN1A;PCNA	7903056	None	None	G2/mitotic-specific cyclin-B2;Cyclin-dependent kinase 1;Proliferating cell nuclear antigen;G2/mitotic-specific cyclin-B1;G1/S-specific cyclin-D1;Cyclin-dependent kinase inhibitor 1	mitotic cell cycle	None;None;None;None;None;None	None;None;None;None;None;None	None;None;None;None;None;None	None;None;None;None;None;None	Uniq
Non-tumor	RIN1-STAM2-HRS complex	3677	Yes	CORUM	HeLa cells	MI:0019- coimmunoprecipitation	HGS;RIN1;STAM2	17403676	None	None	Hepatocyte growth factor-regulated tyrosine kinase substrate;Signal transducing adapter molecule 2 ;Ras and Rab interactor 1	intracellular protein transport;protein targeting;protein transport;endosome	None;None;None	None;None;Scaffold	None;None;None	None;None;None	Uniq
Non-tumor	TGM2-HD complex	2243	Yes	CORUM	None	MI:0019- coimmunoprecipitation	HTT;TGM2	11442349	None	None	Protein-glutamine gamma-glutamyltransferase 2 ;Huntingtin	protein complex assembly	None;None	None;None	None;None	None;None	Uniq
Non-tumor	CUL4B-DDB1-DTL-CSN complex	6482	Yes	CORUM	HeLa cells	MI:0019-coimmunoprecipitation	COPS2;CUL4B;DDB1;DTL;GPS1	16861906	CUL4/DDB1 E3 ligase complex plays a critical role in regulating the cell cycle progression, replication and DNA damage.	None	COP9 signalosome complex subunit 2;COP9 signalosome complex subunit 1;Cullin-4B;DNA damage-binding protein 1;Denticleless protein homolog	None	None;None;None;None;None	None;None;None;None;None	None;None;None;None;None	None;None;None;None;None	Uniq
Non-tumor	RIN1-STAM2-EGFR complex, EGF stimulated	3678	Yes	CORUM	HEK 293 cells	MI:0006- anti bait coimmunoprecipitation	EGFR;RIN1;STAM2	17403676	It seems that Rin1 plays dual roles, one facilitating cytoskeletal-dependent cellular movement and a second facilitating vesicle trafficking and receptor degradation.	None	Signal transducing adapter molecule 2 ;Epidermal growth factor receptor;Ras and Rab interactor 1	intracellular protein transport;protein targeting;protein transport;endocytosis;epidermal growth factor receptor signaling pathway;endosome	None;None;None	Scaffold;None;Scaffold	None;None;None	Innate;None;None	Uniq
Non-tumor	CDC2-CCNB1-PTCH1 complex	5551	Yes	CORUM	None	MI:0019- coimmunoprecipitation	CCNB1;CDK1;PTCH1	11331587	None	None	Cyclin-dependent kinase 1;G2/mitotic-specific cyclin-B1;Protein patched homolog 1	cell cycle	None;None;None	None;None;None	None;None;None	None;None;Innate	Uniq
Non-tumor	LINC complex, S-phase	5589	Yes	CORUM	T98G cells	MI:0006- anti bait coimmunoprecipitation	LIN37;LIN52;LIN54;LIN9;MYBL2;RBBP4;RBL1	17671431	During S-phase B-MYB and p107 become incorporated into the LINC complex.	None	Myb-related protein B ;Retinoblastoma-like protein 1;Histone-binding protein RBBP4;Protein lin-52 homolog;Protein lin-9 homolog ;Protein lin-54 homolog ;Protein lin-37 homolog	G2/M transition of mitotic cell cycle;positive regulation of transcription, DNA-templated;nucleus	None;None;None;None;None;None;None	None;None;None;None;None;None;None	None;None;None;None;None;None;None	None;None;None;None;None;None;None	Uniq
Non-tumor	ECT2-KIF23-RACGAP1 complex	7439	Yes	CORUM	HeLa cells	MI:0019-coimmunoprecipitation	ECT2;KIF23;RACGAP1	16236794	Active Rho is required for contractile ring formation and ECT2-KIF23-RACGAP1 complex regulates translocation of Rho to the equatorial region.	None	Kinesin-like protein KIF23;Rac GTPase-activating protein 1;Protein ECT2	actomyosin contractile ring assembly;spindle midzone	None;None;None	None;None;None	None;None;None	None;None;None	Uniq
Non-tumor	ABCB1-ANXA2-RACK1-SRC complex	7248	Yes	CORUM	HEK-293T cells	MI:0019-coimmunoprecipitation	ABCB1;ANXA2;RACK1;SRC	27754360	None	None	Annexin A2;Multidrug resistance protein 1;Proto-oncogene tyrosine-protein kinase Src;Receptor of activated protein C kinase 1	None	None;None;None;None	None;None;None;Scaffold	None;None;None;None	None;Innate;None;Innate	Uniq
Non-tumor	ORC5-ORC1 complex	2205	Yes	CORUM	None	MI:0006- anti bait coimmunoprecipitation	ORC1;ORC5	15448696	None	None	Origin recognition complex subunit 5;Origin recognition complex subunit 1	pre-replicative complex assembly involved in nuclear cell cycle DNA replication;DNA replication origin binding;nucleus	None;None	None;None	None;None	None;None	Uniq
Non-tumor	IGF1R-CXCR4-GNAI2-GNB1 complex	6806	Yes	CORUM	highly metastatic MDA-MB-231, non-metastatic MCF-7 breast cancer cells	MI:0006-anti bait coimmunoprecipitation	CXCR4;GNAI2;GNB1;IGF1R	16172123	The results show the existence of a constitutive complex between IGF-1R, CXCR4, Gialpha2, and Gbeta.Both Gialpha2 and Gbeta are associated with the complex in both cell lines; however, activation of the complex, as determined by release of Gialpha2 and Gbeta from CXCR4, only occurs in MDA-MB-231 cells.	CXCR4 seems to play an important role for in cancer.	Guanine nucleotide-binding protein G(i) subunit alpha-2;Insulin-like growth factor 1 receptor;C-X-C chemokine receptor type 4;Guanine nucleotide-binding protein G	cell migration	None;None;None;None	Scaffold;None;None;Scaffold	None;None;None;None	Innate;Innate;None;Innate	Uniq
Non-tumor	RalBP1-CDC2-CCNB1 complex	243	Yes	CORUM	None	MI:0019-coimmunoprecipitation;MI:0096-pull down	CCNB1;CDK1;RALBP1	12775724	The complex was only detected in mitotic cell extracts. The authors show that RLIP76 associates with a catalytically active cyclinB\u00b7p34cdc2(cdk1) complex.	None	Cyclin-dependent kinase 1;G2/mitotic-specific cyclin-B1;RalA-binding protein 1	mitotic cell cycle;protein phosphorylation;nucleus	None;None;None	None;None;None	None;None;None	None;None;None	Uniq
Non-tumor	ITGA6-ITGB4-FYN complex	2321	Yes	CORUM	skin	MI:0019-coimmunoprecipitation	FYN;ITGA6;ITGB4	11684709	EGF-R with ITGA6-ITGB4 and, through the tyrosine kinase Fyn, induces phosphorylation of the beta4 tail (ITGB4) and disruption of hemidesmosomes.	None	Tyrosine-protein kinase Fyn;Integrin beta-4;Integrin alpha-6	protein binding;cellular component disassembly involved in execution phase of apoptosis	None;None;None	None;None;None	None;None;None	None;None;None	Uniq
Non-tumor	EXO1-MLH1-PCNA complex	424	Yes	CORUM	None	MI:0663- confocal microscopy	EXO1;MLH1;PCNA	14676842	EXO1 plays a role in events at the replication sites as well as a functional role in the DNA mismatch repair and/or recombination processes.	None	Proliferating cell nuclear antigen;DNA mismatch repair protein Mlh1;Exonuclease 1	DNA catabolic process;RNA catabolic process;DNA repair;cellular response to DNA damage stimulus;nucleus	None;None;None	None;None;None	None;None;None	None;None;None	Uniq
Non-tumor	BRCC complex	5400	Yes	CORUM	None	MI:0004-affinity chromatography technologies	BRCA1;BRCA2;BRCC3;BRE;RAD51	14636569	BRCC may not play a direct role in DNA repair, but through its E3 ubiquitin ligase activity BRCC can regulate factors involved in DNA repair. BRE and BRCC36 are regulatory subunits modulating the ligase activity of the BRCC complex.	BRCA1 or BRCA2 genes and their deleterious alleles are involved in breast cancer and ovarian cancer.	Breast cancer type 1 susceptibility protein;Lys-63-specific deubiquitinase BRCC36;Breast cancer type 2 susceptibility protein;DNA repair protein RAD51 homolog 1;BRCA1-A complex subunit BRE	DNA repair;cell cycle checkpoint;protein ubiquitination;cellular response to DNA damage stimulus;nucleus;ubiquitin-dependent protein catabolic process	None;None;None;None;None	Scaffold;None;None;None;None	None;None;None;HF;None	None;None;None;None;None	Uniq
Non-tumor	BUB1-BUB3 complex	1851	Yes	CORUM	HeLa S3 cells	MI:0019-coimmunoprecipitation	BUB1;BUB3	15525512	Bub1-Bub3 phosphorylated Cdc20. Bub1 alone also efficiently phosphorylatedCdc20, indicating that Bub3 is not required for this process.	None	Mitotic checkpoint serine/threonine-protein kinase BUB1;Mitotic checkpoint protein BUB3	protein phosphorylation	None;None	None;None	None;None	None;None	Uniq
Non-tumor	CDKN1A-TP53-CDK1-PCNA complex	6300	Yes	CORUM	None	MI:0045- experimental	CDK1;CDKN1A;TP53	7624128	None	None	Cellular tumor antigen p53;Cyclin-dependent kinase 1;Cyclin-dependent kinase inhibitor 1	None	None;None;None	None;None;None	None;None;None	None;None;Innate	Uniq
Non-tumor	c-Jun-ATF3 complex	6092	Yes	CORUM	MDA-MB-231 cells	MI:0019- coimmunoprecipitation	ATF3;JUN	27751807	None	OMIM:114480 Breast cancer	Transcription factor AP-1;Cyclic AMP-dependent transcription factor ATF-3	regulation of transcription, DNA-templated	None;None	None;None	None;None	Innate;Innate	Uniq
Non-tumor	CCNT1- CDK9-GRN complex	2605	Yes	CORUM	None	MI:0019-coimmunoprecipitation	CCNT1;CDK9;GRN	12588988	Granulin is a cellular proteinthat interacts with cyclin T1 to inhibit transcription.	None	Cyclin-T1;Granulins;Cyclin-dependent kinase 9	negative regulation of transcription, DNA-templated	None;None;None	None;None;None	None;None;None	Innate;Innate;Innate	Uniq
Non-tumor	MAD2-CDC20 complex	2718	Yes	CORUM	None	MI:0114-x-ray crystallography	CDC20;MAD2L1	10700282	The checkpoint protein Mad2 inhibits the activity of the anaphase promoting complex by sequestering Cdc20 until all chromosomes are aligned at the metaphase plate.	None	Cell division cycle protein 20 homolog;Mitotic spindle assembly checkpoint protein MAD2A	cell cycle arrest;mitotic spindle assembly checkpoint;anaphase-promoting complex-dependent catabolic process	None;None	None;None	None;None	None;None	Uniq
Non-tumor	PA28-20S proteasome	192	Yes	CORUM	None	MI:0029- cosedimentation through density gradients	PSMA1;PSMA2;PSMA3;PSMA4;PSMA5;PSMA6;PSMA7;PSMB1;PSMB2;PSMB3;PSMB4;PSMB5;PSMB6;PSMB7;PSME1;PSME2	11676531	The proteasome is an essential component of the ATP-dependent proteolytic pathway in eukaryotic cells and is responsible for the degradation of most cellular proteins (for reviews see PMID:8811196 and PMID:10872471). It contains a barrel-shaped proteolytic core complex (the 20S proteasome), and is capped at one or both ends by regulatory complexes like the 19S complex (PMID:11812135), modulator (…	None	Proteasome subunit alpha type-7;Proteasome subunit beta type-1;Proteasome subunit alpha type-1;Proteasome subunit alpha type-2;Proteasome subunit alpha type-3;Proteasome subunit alpha type-4;Proteasome subunit alpha type-5;Proteasome subunit beta type-4;Proteasome subunit beta type-6;Proteasome subunit beta type-5;Proteasome subunit beta type-3;Proteasome subunit beta type-2;Proteasome subunit al…	protein processing;proteasome-mediated ubiquitin-dependent protein catabolic process;ubiquitin-dependent protein catabolic process;response to stress;cytoplasm;nucleus	None;None;None;None;None;None;None;None;None;None;None;None;None;None;None;None	None;None;None;None;None;None;None;None;None;None;None;None;None;None;None;None	None;None;None;HF;None;None;None;None;None;None;None;None;None;None;None;None	None;None;None;None;None;None;Innate;None;None;None;None;None;None;None;None;None	Uniq
Non-tumor	TRBP containing complex (DICER, RPL7A, EIF6, MOV10 and subunits of the 60S ribosomal particle)	5380	Yes	CORUM	HEK 293 cells	MI:0071- molecular sieving; MI:0096- pull down	DICER1;EIF6;MOV10;RPL10A;RPL11;RPL12;RPL13;RPL14;RPL15;RPL18A;RPL19;RPL21;RPL27;RPL28;RPL30;RPL32;RPL34;RPL35A;RPL36;RPL37A;RPL7;RPL7A;RPLP1;RPLP2;RSL24D1	17507929	In mass spectrometric sequencing analyses the authors showed that in addition to RISC subunits they obtained protein sequences corresponding to nearly all subunits of the large (60S) ribosomal particle. The ability of eIF6 to inhibit joining of the 60S and 40S subunits of the ribosome and, thus, to prevent formation of a translationally competent complex, raises the possibility that eIF6 may repr…	None	60S acidic ribosomal protein P1;60S acidic ribosomal protein P2;60S ribosomal protein L35a;60S ribosomal protein L7;60S ribosomal protein L13;60S ribosomal protein L12;60S ribosomal protein L21;60S ribosomal protein L28;60S ribosomal protein L34;60S ribosomal protein L14;Eukaryotic translation initiation factor 6 ;60S ribosomal protein L15;60S ribosomal protein L27;60S ribosomal protein L37a;60S …	RNA biosynthetic process;regulation of translation;RNA binding	None;None;None;None;None;None;None;None;None;None;None;None;None;None;None;None;None;None;None;None;None;None;None;None;None	None;None;None;None;None;None;None;None;None;None;None;None;None;None;None;None;None;None;None;None;None;None;None;None;None	None;None;None;None;None;None;None;None;None;HF;None;None;None;None;None;None;None;None;None;None;None;None;None;None;None	Innate;None;Innate;None;None;None;None;None;None;None;Innate;None;None;None;None;None;None;None;None;None;None;None;None;None;None	Uniq
Non-tumor	AURKB-VRK1 complex	7101	Yes	CORUM	HeLa cells	MI:0096-pull down;MI:0019-coimmunoprecipitation	AURKB;VRK1	29340707	VRK1 and\u00a0AURKB interaction inhibits phosphorylation of\u00a0histone H3 in\u00a0vivo (PMID:29340707).	None	Aurora kinase B;Serine/threonine-protein kinase VRK1	chromatin remodeling;histone serine kinase activity	None;None	None;None	HF;HF	None;None	Uniq
Non-tumor	PPP1R13L-CEP55 complex	7422	Yes	CORUM	HeLa cells	MI:0019-coimmunoprecipitation	CEP55;PPP1R13L	29743530	None	None	Centrosomal protein of 55 kDa;RelA-associated inhibitor	None	None;None	None;None	None;None	None;None	Uniq
Non-tumor	RC complex during G2/M-phase of cell cycle	1005	Yes	CORUM	None	MI:0071- molecular sieving; MI:0029- cosedimentation through density gradients; MI:0006- anti bait coimmunoprecipitation	CCNA2;CCNB1;CDK1;PARP1;POLA1;POLD1;POLE;RFC1;RFC2;RPA1;RPA2;RPA3;TOP1	12006500	CDK1 and cyclin B1 associate with RC complex only during G2/M-phase of cell cycle. DNA ligase I is not found in the RC complex during G2/M-phase.	None	Cyclin-dependent kinase 1;Poly [ADP-ribose] polymerase 1;DNA polymerase alpha catalytic subunit;DNA topoisomerase 1;G2/mitotic-specific cyclin-B1;Replication protein A 32 kDa subunit;Cyclin-A2 ;Replication protein A 70 kDa DNA-binding subunit;DNA polymerase delta catalytic subunit;Replication protein A 14 kDa subunit;Replication factor C subunit 2;Replication factor C subunit 1;DNA polymerase eps…	DNA replication;cell cycle checkpoint;DNA binding;chromosome	None;None;None;None;None;None;None;None;None;None;None;None;None	None;None;None;None;None;None;None;None;None;None;None;None;None	None;None;None;None;None;None;None;None;None;None;None;None;None	Innate;None;None;None;None;None;None;None;None;None;None;None;None	Uniq
Non-tumor	MASH1 promoter-coactivator complex	3137	Yes	CORUM	brain	MI:0402-chromatin immunoprecipitation assays	;CREBBP;HES1;HIST1H3A;HIST1H4A;KAT2B;NONO;PARP1;POLR2A;SRC	15607978	Poly(ADP-ribosyl)ation activity of PARP1 is required for dismissal of the TLE1-corepressor complex.	None	Poly [ADP-ribose] polymerase 1;Proto-oncogene tyrosine-protein kinase Src;DNA-directed RNA polymerase II subunit RPB1;Histone H4;Histone H3.1;Transcription factor HES-1;Non-POU domain-containing octamer-binding protein;CREB-binding protein;Histone acetyltransferase KAT2B	positive regulation of transcription, DNA-templated;DNA binding;Notch signaling pathway;neuron differentiation;nucleus	None;None;None;None;None;None;None;None;None	None;None;None;None;None;None;None;None;Scaffold	None;None;None;None;None;None;None;None;None	None;None;None;None;Innate;None;None;None;Innate	Uniq
Non-tumor	ITGA5-ITGB1-FN1-TGM2 complex	2383	Yes	CORUM	None	MI:0019- coimmunoprecipitation	FN1;ITGA5;ITGB1;TGM2	10684262	The tissue transglutaminase mediates the interaction of integrins with fibronectin, thereby acting as an integrin-associated coreceptor to promote cell adhesion and spreading.	None	Fibronectin;Integrin beta-1;Integrin alpha-5 ;Protein-glutamine gamma-glutamyltransferase 2	protein binding;cell adhesion;plasma membrane	None;None;None;None	None;None;None;None	None;None;None;None	None;None;Innate;None	Uniq
Non-tumor	AIP4-DTX3L complex	7286	Yes	CORUM	HeLa cells	MI:0006-anti bait coimmunoprecipitation	DTX3L;ITCH	24790097	DTX3L interacts directly with AIP4 (ITCH) upon CXCR4 activation on early endosomes (PMID:24790097).	None	E3 ubiquitin-protein ligase DTX3L;E3 ubiquitin-protein ligase Itchy homolog	endosomal transport;early endosome;protein ubiquitination	None;None	None;None	None;None	None;Innate	Uniq
Non-tumor	ITGA6-ITGB4-LAMA5 complex	2322	Yes	CORUM	epithelium, skin	MI:0019-coimmunoprecipitation	ITGA6;ITGB4;LAMA5	7556090	None	None	Laminin subunit alpha-5;Integrin beta-4;Integrin alpha-6	cell adhesion	None;None;None	None;None;None	None;None;None	None;None;None	Shared
Non-tumor	Chromosomal passenger complex CPC (CDCA8, AURKB, BIRC5)	2582	Yes	CORUM	None	MI:0006-anti bait coimmunoprecipitation	AURKB;BIRC5;CDCA8	15260989	The authors propose that Dasra B may act to regulate the stability of Survivin, which, together with Incenp, serves to target Aurora B to chromosomal arms and centromeres.	None	Baculoviral IAP repeat-containing protein 5;Borealin;Aurora kinase B	mitotic cell cycle;spindle assembly;chromosome, centromeric region;chromosome segregation	None;None;None	None;None;Scaffold	HF;None;None	None;Innate;None	Uniq
Non-tumor	Ubiquitin E3 ligase (TRIM25, DDX58)	2717	Yes	CORUM	None	MI:0096-pull down	DDX58;TRIM25	17392790	TRIM25 E3 ubiquitin ligase induces the Lys 63-linked ubiquitination of RIG-I, which is crucial for the cytosolic RIG-I signalling pathway to elicit host antiviral innate immunity.	None	Probable ATP-dependent RNA helicase DDX58;E3 ubiquitin/ISG15 ligase TRIM25	protein ubiquitination;intracellular signal transduction;response to stimulus;cytoplasm;ubiquitin-dependent protein catabolic process	None;None	None;None	None;None	Innate;Innate	Uniq
Non-tumor	DNMT3B complex	49	Yes	CORUM	None	MI:0019- coimmunoprecipitation	DNMT3B;HDAC1;KIF4A;SIN3A;SMARCA5;SMC2;SMC4	15148359	None	None	SWI/SNF-related matrix-associated actin-dependent regulator of chromatin subfamily A member 5;Chromosome-associated kinesin KIF4A ;Structural maintenance of chromosomes protein 2;Histone deacetylase 1;Paired amphipathic helix protein Sin3a;Structural maintenance of chromosomes protein 4;DNA	DNA methylation;DNA topological change;M phase;mitotic nuclear division;chromosome segregation;chromosome organization;chromosome	None;None;None;None;None;None;None	None;None;None;None;None;None;None	None;None;None;None;None;None;None	None;Innate;None;None;None;None;None	Uniq
Non-tumor	Sororin-cohesin complex	5432	Yes	CORUM	None	MI:0004-affinity chromatography technologies;MI:0007-anti tag coimmunoprecipitation	CDCA5;PDS5A;PDS5B;RAD21;SMC1A;SMC3	15837422	Sororin interacts with the cohesin complex. It regulates the ability of the cohesin complex to mediate sister chromatid cohesion.	None	Double-strand-break repair protein rad21 homolog;Structural maintenance of chromosomes protein 1A;Sister chromatid cohesion protein PDS5 homolog A;Sororin;Sister chromatid cohesion protein PDS5 homolog B;Structural maintenance of chromosomes protein 3	mitotic cell cycle;chromosome segregation;nucleus	None;None;None;None;None;None	None;None;None;None;None;None	None;None;HF;None;None;None	None;None;None;Innate;None;None	Uniq
Non-tumor	Idas-Geminin-Cdt1 complex	6954	Yes	CORUM	None	MI:0107-surface plasmon resonance	CDT1;GMNN;MCIDAS	24064211	None	None	Multicilin;Geminin;DNA replication factor Cdt1	regulation of DNA replication	None;None;None	None;None;None	None;None;None	None;None;None	Uniq
Non-tumor	TRBP containing complex (DICER, TRBP, AGO2, RPL7A, EIF6, MOV10)	5378	Yes	CORUM	HEK 293 cells	MI:0071- molecular sieving; MI:0096- pull down	AGO2;DICER1;EIF6;MOV10;RPL7A;TARBP2	17507929	The authors show that depletion of eIF6 in human cells specifically abrogates miRNA-mediated regulation of target protein and mRNA levels.	None	Eukaryotic translation initiation factor 6 ;60S ribosomal protein L7a;RISC-loading complex subunit TARBP2 ;Putative helicase MOV-10 ;Protein argonaute-2;Endoribonuclease Dicer	RNA biosynthetic process;RNA processing;RNA binding	None;None;None;None;None;None	None;None;None;None;None;None	None;None;None;None;None;None	None;Innate;None;Innate;None;None	Uniq
Non-tumor	Chromosomal passenger complex CPC (INCENP, BIRC5, AURKB)	2579	Yes	CORUM	HeLa S3 cells	MI:0096-pull down;MI:0416-fluorescence microscopy	AURKB;BIRC5;INCENP	12925766	All three proteins showed very similar changes in cell cycle progression, low in G1/S, increased during G2 and M. The studies revealed an evolutionarily conserved mechanism for Aurora B activation by INCENP binding and phosphorylation.	None	Baculoviral IAP repeat-containing protein 5;Aurora kinase B;Inner centromere protein	mitotic cell cycle;spindle assembly;chromosome segregation;chromosome, centromeric region	None;None;None	None;None;Scaffold	HF;None;None	None;Innate;None	Uniq
Non-tumor	CAPG-PRMT5 complex	7410	Yes	CORUM	HEK293T cells	MI:0019-coimmunoprecipitation;MI:0096-pull down	CAPG;PRMT5	29721098	CAPG suppressed PRMT5 binding to the STC-1 gene promoter, which decreased PRMT5-dependent histone H4R3 methylation and subsequent decrease of CpG DNA methylation, resulting in enhanced STC-1 transcription . Therefore, CAPG and PRMT5 expression may be a promising biomarker to determine prognosis in breast cancer (PMID:29721098).	OMIM:114480 Breast cancer PRMT5 interacts with CAPG and predicts a favorable prognosis in breast cancer (PMID:29721098).	Protein arginine N-methyltransferase 5;Macrophage-capping protein	regulation of transcription, DNA-templated	None;None	None;Scaffold	None;None	None;None	Uniq
Non-tumor	TorsinA-TorsinB complex	1000	Yes	CORUM	brain	MI:0019- coimmunoprecipitation	TOR1A;TOR1B	15147511	None	None	Torsin-1A;Torsin-1B	blood circulation	None;None	None;None	None;None	None;None	Uniq
Non-tumor	IL1RAP-IL1RL1-KIT complex	7509	Yes	CORUM	HMC-1.1 cells	MI:0019-coimmunoprecipitation	IL1RAP;IL1RL1;KIT	20200353	Kit and IL1RAP (IL-1RAcP) interact constitutively and IL1RL1 (IL-33R) joins this complex upon ligand binding. Association of IL1RL1 with KIT depends on cholesterol-rich membrane microdomains.	None	Mast/stem cell growth factor receptor Kit;Interleukin-1 receptor-like 1;Interleukin-1 receptor accessory protein	Toll signaling pathway	None;None;None	None;None;Scaffold	None;None;None	Innate;Innate;None	Uniq
Non-tumor	ITGA6-ITGB4-SHC1-GRB2 complex	3096	Yes	CORUM	epithelium, skin	MI:0019-coimmunoprecipitation;MI:0096-pull down	GRB2;ITGA6;ITGB4;SHC1	7556090	The signal transduction by the alpha6beta4 integrin is mediated by an associated tyrosine kinase and that phosphorylation of distinct sites in the beta 4 tail mediates assembly of the hemidesmosomal cytoskeleton and recruitment of Shc/Grb2.	None	Integrin beta-4;Integrin alpha-6;SHC-transforming protein 1;Growth factor receptor-bound protein 2	signaling;cytoskeleton organization	None;None;None;None	Scaffold;None;None;Scaffold	None;None;None;None	None;None;None;None	Uniq
Non-tumor	IL1RAP-KIT complex	7510	Yes	CORUM	HMC-1.1 cells	MI:0019-coimmunoprecipitation	IL1RAP;KIT	20200353	IL1RAP (c-Kit) interacts constitutively with IL-1RAcP and not ligand-dependent.	None	Mast/stem cell growth factor receptor Kit;Interleukin-1 receptor accessory protein	Toll signaling pathway	None;None	None;Scaffold	None;None	Innate;None	Uniq
Non-tumor	Condensin II	160	Yes	CORUM	None	MI:0006- anti bait coimmunoprecipitation	NCAPD3;NCAPG2;NCAPH2;SMC2;SMC4	14532007	None	None	Structural maintenance of chromosomes protein 2;Condensin-2 complex subunit D3 ;Condensin-2 complex subunit H2 ;Condensin-2 complex subunit G2 ;Structural maintenance of chromosomes protein 4	mitotic cell cycle;chromosome condensation;chromosome organization;nucleus	None;None;None;None;None	None;None;None;None;None	None;None;None;None;None	None;None;None;None;None	Uniq
Non-tumor	p130Cas-ER-alpha-cSrc-kinase- PI3-kinase p85-subunit complex	2470	Yes	CORUM	T47D breast cancer cells	MI:0006-anti bait coimmunoprecipitation	BCAR1;ESR1;PIK3R1;SRC	15020686	The authors suggest that estradiol triggers association of ER-alpha, c-Src, the p85 subunit of PI 3-kinase (PI3K) and p130Cas in a macromolecular complex and activates the c-Src kinase leading to p130Cas-dependent Erk1/2 phosphorylation.	None	Estrogen receptor;Proto-oncogene tyrosine-protein kinase Src;Phosphatidylinositol 3-kinase regulatory subunit alpha;Breast cancer anti-estrogen resistance protein 1	protein phosphorylation;cellular response to estrogen stimulus;intracellular estrogen receptor signaling pathway;regulation of transcription, DNA-templated;regulation of ERK1 and ERK2 cascade	None;None;None;None	Scaffold;None;Scaffold;Scaffold	None;None;None;None	Innate;None;Innate;Innate	Uniq
Non-tumor	DLL1-CTNNB1-CDH2 complex	6269	Yes	CORUM	HEK 293E cells	MI:0019- coimmunoprecipitation	CDH2;CTNNB1;DLL1	15908431	Experimental results suggest that Dll1 is presented on the surface of adherens junctions formed at the apical termini of processes through interaction with MAGI1 to activate Notch on neighboring cells in the developing central nervous system.	None	Delta-like protein 1;Cadherin-2 ;Catenin beta-1	adherens junction;protein localization to adherens junction	None;None;None	None;None;None	None;None;None	None;Innate;None	Uniq
Non-tumor	BRAF53-BRCA2 complex	871	Yes	CORUM	None	MI:0071-molecular sieving;MI:0006-anti bait coimmunoprecipitation	BRCA2;HDAC1;HDAC2;HMG20B;KDM1A;PHF21A;RCOR1	11207365	Antibody microinjection experiments suggest a role for BRCA2/BRAF35 complex in modulation of cell cycle progression.	BRCA2 confers susceptibility to in breast cancer.	Lysine-specific histone demethylase 1A;Breast cancer type 2 susceptibility protein;Histone deacetylase 1;Histone deacetylase 2;PHD finger protein 21A;SWI/SNF-related matrix-associated actin-dependent regulator of chromatin subfamily E member 1-related;REST corepressor 1	DNA repair;DNA topological change;mitotic cell cycle;negative regulation of transcription, DNA-templated;protein deacetylation;DNA binding;chromosome organization;neuron differentiation;nucleus	None;None;None;None;None;None;None	None;None;None;None;None;None;None	None;None;None;None;HF;None;None	None;Innate;Innate;None;None;None;Innate	Uniq
Non-tumor	CUL4A-DDB1-DTL complex	6486	Yes	CORUM	HeLa cells	MI:0019-coimmunoprecipitation	CUL4A;DDB1;DTL	16861906	CUL4/DDB1 E3 ligase complex plays a critical role in regulating the cell cycle progression, replication and DNA damage.DTL is a protein that associates with CUL4 and DDB1 and is required for CDT1 degradation in response to DNA damage in both Drosophila and human cells.	None	Cullin-4A;DNA damage-binding protein 1;Denticleless protein homolog	cellular protein catabolic process;cellular response to DNA damage stimulus	None;None;None	None;None;None	None;None;None	None;None;None	Uniq
Non-tumor	ITGA6-ITGB4-CD9 complex	2770	Yes	CORUM	skin	MI:0024-confirmational text mining	CD9;ITGA6;ITGB4	10711425	None	None	Integrin beta-4;CD9 antigen;Integrin alpha-6	movement of cell or subcellular component	None;None;None	None;None;None	None;None;None	None;None;None	Uniq
Non-tumor	Ubiquitin E3 ligase (CDT1, DDB1, CUL4A, RBX1)	2172	Yes	CORUM	None	MI:0019-coimmunoprecipitation	CDT1;CUL4A;DDB1;RBX1	15448697	Ubiquitin E3 ligases covalently attach ubiquitin to a lysine residue on a target protein. Polyubiquitination marks proteins for degradation by the proteasome. The CDT1-DDB1-CUL4A complex was observed in an investigation of targeted ubiquitination of CDT1 by the DDB1-CUL4A-ROC1 ligase in response to DNA damage.	None	E3 ubiquitin-protein ligase RBX1;Cullin-4A;DNA damage-binding protein 1;DNA replication factor Cdt1	protein ubiquitination;proteasome-mediated ubiquitin-dependent protein catabolic process;ubiquitin-dependent protein catabolic process;cellular response to DNA damage stimulus	None;None;None;None	None;None;None;None	None;None;None;None	None;None;None;None	Uniq
Non-tumor	CDCP1-Src-EGFR complex	6176	Yes	CORUM	MDA-MB-468 cells	MI:0019- coimmunoprecipitation;MI:0004- affinity chromatography technologies	CDCP1;EGFR;SRC	27495374	None	None	Epidermal growth factor receptor;Proto-oncogene tyrosine-protein kinase Src;CUB domain-containing protein 1	epidermal growth factor receptor signaling pathway	None;None;None	Scaffold;Scaffold;Scaffold	None;None;None	None;Innate;Innate	Uniq
Non-tumor	CEN complex	929	Yes	CORUM	HeLa cells	MI:0402-chromatin immunoprecipitation assays;MI:0006-anti bait coimmunoprecipitation	BMI1;CBX3;CBX8;CENPA;CENPB;CENPC;CENPH;CENPI;CENPK;CENPL;CENPM;CENPO;CENPU;COBLL1;CUL4A;DDB1;DHX38;FBL;HSPA5;HSPA8;KIAA1429;KIF23;NUP93;PLPPR3;RACGAP1;RING1;RNF2;RSF1;SHCBP1;SMARCA5;SRRT;SSRP1;SUPT16H;WDR11;WTAP;ZC3H13;ZFP91	15009096	None	None	SWI/SNF-related matrix-associated actin-dependent regulator of chromatin subfamily A member 5;Major centromere autoantigen B;78 kDa glucose-regulated protein;Heat shock cognate 71 kDa protein;rRNA 2'-O-methyltransferase fibrillarin;Polycomb complex protein BMI-1;Histone H3-like centromeric protein A;Kinesin-like protein KIF23;Centromere protein C;E3 ubiquitin-protein ligase RING1;FACT complex sub…	mitotic cell cycle;kinetochore assembly;spindle assembly;centrosome cycle;chromosome	None;None;None;None;None;None;None;None;None;None;None;None;None;None;None;None;None;None;None;None;None;None;None;None;None;None;None;None;None;None;None;None;None;None;None;None;None	None;None;None;None;None;None;None;None;None;None;None;None;None;None;None;None;None;None;None;None;None;None;None;None;None;None;None;None;None;None;None;None;None;None;None;None;None	None;None;None;None;None;None;None;None;None;None;None;HF;None;None;None;None;HF;None;None;None;None;None;None;None;None;None;None;None;None;None;None;HF;None;HF;None;None;None	None;None;None;None;None;None;None;None;None;None;None;None;None;None;None;None;None;None;None;None;None;None;None;None;None;None;None;None;None;None;None;None;None;None;None;None;None	Shared
Non-tumor	CDK1-CCNB1-CCNF complex	5550	Yes	CORUM	HeLa cells; transfected 293T cells	MI:0019-coimmunoprecipitation	CCNB1;CCNF;CDK1	10716937	Cdc2, cyclin B1 and cyclin F form a complex that exhibits histone H1 kinase activity.	None	Cyclin-dependent kinase 1;G2/mitotic-specific cyclin-B1;Cyclin-F	cell cycle	None;None;None	None;None;None	None;None;None	None;None;None	Uniq
Non-tumor	SH3P2/OSTF1-CBL-SRC complex	5713	Yes	CORUM	None	MI:0019- coimmunoprecipitation; MI:0047- far western blotting	CBL;OSTF1;SRC	15135048	None	None	Proto-oncogene tyrosine-protein kinase Src;E3 ubiquitin-protein ligase CBL;Osteoclast-stimulating factor 1	cell adhesion;actin cytoskeleton	None;None;None	Scaffold;None;Scaffold	None;None;None	Innate;None;Innate	Uniq
Non-tumor	PA28 complex	30	Yes	CORUM	None	MI:0071- molecular sieving; MI:0226- ion exchange chromatography	PSME1;PSME2	9325261	PA28 is a regulatory complex of the 20S proteasome. It acts as proteasome activator and stimulates cleavage after basic, acidic, and most hydrophobic residues in many peptides.	None	Proteasome activator complex subunit 1;Proteasome activator complex subunit 2	proteasome-mediated ubiquitin-dependent protein catabolic process;ubiquitin-dependent protein catabolic process;regulation of binding;protein binding;peptidase activator activity;cytoplasm	None;None	None;None	None;None	None;None	Uniq
Non-tumor	ESPL1-CDC2 complex	5643	Yes	CORUM	None	MI:0019- coimmunoprecipitation	CDK1;ESPL1	15989971	None	None	Cyclin-dependent kinase 1;Separin	nuclear division;chromosome segregation	None;None	None;None	None;None	None;None	Uniq
Non-tumor	SMN containing complex	1746	Yes	CORUM	None	MI:0019- coimmunoprecipitation	SMN2;GEMIN2;GEMIN4;LGALS1;LGALS3;SMN1;SNRPD1;SNRPD2;SNRPD3	11522829	Evidence suggests a role for SMN containing complex in spliceosome assembly.	Spinal muscular atrophy (SMA), (PMID:10601333)	Gem-associated protein 2;Galectin-1 ;Galectin-3;Gem-associated protein 4;Small nuclear ribonucleoprotein Sm D1;Small nuclear ribonucleoprotein Sm D2;Small nuclear ribonucleoprotein Sm D3;Survival motor neuron protein	RNA splicing;RNA biosynthetic process;protein complex assembly;RNA binding;nucleus	None;None;None;None;None;None;None;None;None	None;None;None;None;Scaffold;None;None;None;None	None;None;None;None;None;None;None;HF;None	None;None;None;Innate;Innate;None;None;None;None	Uniq
Non-tumor	CRM1-Survivin-AuroraB mitotic complex	1116	Yes	CORUM	None	MI:0006- anti bait coimmunoprecipitation	AURKB;BIRC5;XPO1	17099693	Crm1 could be recovered in a complex with endogenous Survivin-Aurora-B from mitotic cells, whereas complex formation was abolished on pretreatment with LMB (leptomycin B).	None	Exportin-1 ;Baculoviral IAP repeat-containing protein 5;Aurora kinase B	mitotic cell cycle;nuclear transport;chromosome, centromeric region	None;None;None	None;None;None	HF;None;None	None;Innate;None	Uniq
Non-tumor	BIRC5-AURKB-INCENP-EVI5 complex	1087	Yes	CORUM	None	MI:0019- coimmunoprecipitation; MI:0096- pull down	AURKB;BIRC5;EVI5;INCENP	16764853	None	None	Baculoviral IAP repeat-containing protein 5;Ecotropic viral integration site 5 protein homolog ;Aurora kinase B;Inner centromere protein	cytokinesis;barrier septum assembly	None;None;None;None	None;None;None;Scaffold	HF;None;None;None	None;Innate;None;None	Uniq
Non-tumor	Condensin I-PARP-1-XRCC1 complex	159	Yes	CORUM	None	MI:0006- anti bait coimmunoprecipitation	NCAPD2;NCAPG;NCAPH;PARP1;SMC2;SMC4;XRCC1	16543152	The association between PARP-1 and XRCC1 was enhanced in response to DNA damage.	None	Structural maintenance of chromosomes protein 2;Poly [ADP-ribose] polymerase 1;DNA repair protein XRCC1 ;Condensin complex subunit 2;Condensin complex subunit 1;Condensin complex subunit 3;Structural maintenance of chromosomes protein 4	DNA repair;cellular response to DNA damage stimulus;nucleus	None;None;None;None;None;None;None	None;None;None;None;None;None;Scaffold	None;None;None;None;None;None;None	None;None;None;None;None;None;None	Uniq
Non-tumor	ITGA2B-ITGB3-FN1-TGM2 complex	2376	Yes	CORUM	None	MI:0019- coimmunoprecipitation	FN1;ITGA2B;ITGB3;TGM2	10684262	The tissue transglutaminase mediates the interaction of integrins with fibronectin, thereby acting as an integrin-associated coreceptor to promote cell adhesion and spreading.	None	Fibronectin;Integrin beta-3;Integrin alpha-IIb;Protein-glutamine gamma-glutamyltransferase 2	protein binding;cell adhesion;plasma membrane	None;None;None;None	None;None;Scaffold;None	None;HF;None;None	None;None;Innate;None	Uniq
Non-tumor	ESCRT-III complex	1186	Yes	CORUM	None	MI:0007- anti tag coimmunoprecipitation	CHMP1A;CHMP1B;CHMP2A;CHMP2B;CHMP3;CHMP4A;CHMP4B;CHMP4C;CHMP5;CHMP6	14519844	The ESCRT-III complex is required for multivesicular bodies (MVBs) formation and sorting of endosomal cargo proteins into MVBs. The MVB pathway mediates delivery of transmembrane proteins into the lumen of the lysosome for degradation. The ESCRT-III complex is probably involved in the concentration of MVB cargo. In the ESCRT-III complex, it probably serves as an acceptor for ESCRT-II complex on e…	None	Charged multivesicular body protein 2a ;Charged multivesicular body protein 1b ;Charged multivesicular body protein 4c ;Charged multivesicular body protein 6 ;Charged multivesicular body protein 4a ;Charged multivesicular body protein 4b ;Charged multivesicular body protein 1a ;Charged multivesicular body protein 5 ;Charged multivesicular body protein 2b ;Charged multivesicular body protein 3	intracellular protein transport;protein targeting;protein transport;protein transporter activity;vesicle-mediated transport;cytoplasm	None;None;None;None;None;None;None;None;None;None	None;None;None;None;None;None;None;None;None;None	None;None;None;None;None;None;None;None;HF;HF	None;None;None;None;None;None;None;None;None;None	Uniq
Non-tumor	Mitotic checkpoint complex (MCC)	190	Yes	CORUM	None	MI:0071- molecular sieving; MI:0006- anti bait coimmunoprecipitation; MI:0096- pull down	BUB1B;BUB3;CDC20;MAD2L1	11535616	MCC inhibitory activity is 3,000-fold greater than that of recombinant MAD2, MCC is not generated from kinetochores, as it is also present and active in interphase cells.	None	Mitotic checkpoint protein BUB3;Mitotic checkpoint serine/threonine-protein kinase BUB1 beta ;Cell division cycle protein 20 homolog;Mitotic spindle assembly checkpoint protein MAD2A	cell cycle checkpoint	None;None;None;None	None;None;None;None	None;None;None;None	None;None;None;None	Uniq
Non-tumor	S1PR1-c-Met-ITGB4 complex, HGF- or S1P-induced	6798	Yes	CORUM	Human lung microvascular EC (endothelial cells), (HLMVEC), Human pulmonary artery EC (HPAEC)	MI:0019-coimmunoprecipitation	ITGB4;MET;S1PR1	23212923	The c-Met-S1PR1-ITGB4 complex is dynamically regulated within the lipid rafts in response to HGF.	None	Hepatocyte growth factor receptor;Integrin beta-4;Sphingosine 1-phosphate receptor 1	establishment of endothelial barrier;membrane raft	None;None;None	None;Scaffold;None	None;None;None	None;None;None	Uniq
Non-tumor	BVR-PKCD-ERK2 complex	7038	Yes	CORUM	HEK293A cells	MI:0019-coimmunoprecipitation;MI:0051-fluorescence technologies	BLVRA;MAPK1;PRKCD	22065579	The BVR-PKCdelta-ERK2 ternary complex is essential for ERK2 signal transduction and activation of genes are linked to cell proliferation and cancer. MEK1/2 and the protein phosphatase PP2A were also present in the complex. hBVR and ERK2 were phosphorylated by PKCdelta. hBVR was required for the activation of PKCdelta and its interaction with ERK2. The C-terminal phenylalanine residues of PKCdelta…	None	Mitogen-activated protein kinase 1;Biliverdin reductase A;Protein kinase C delta type	regulation of ERK1 and ERK2 cascade;cell proliferation	None;None;None	None;None;None	None;None;None	None;Innate;Innate	Uniq
Non-tumor	PML-SMAD2/3-SARA complex	1827	Yes	CORUM	None	MI:0007- anti tag coimmunoprecipitation	PML;SMAD2;SMAD3;ZFYVE9	15356634	PML is essential for the formation of a stable and functional SARA-SMAD2/3complex. PML may function as a bridging factor between SARA and SMAD2/3.	Promyelocytic leukaemia	Zinc finger FYVE domain-containing protein 9 ;Protein PML ;Mothers against decapentaplegic homolog 3;Mothers against decapentaplegic homolog 2	transforming growth factor beta receptor signaling pathway;cytoplasm	None;None;None;None	None;None;None;None	None;None;None;None	Innate;None;Innate;None	Uniq
Non-tumor	ITGA2b-ITGB3-CD47-SRC complex	2377	Yes	CORUM	None	MI:0004- affinity chromatography technologies; MI:0019- coimmunoprecipitation	CD47;ITGA2B;ITGB3;SRC	9169439	At least five members of the Src-type kinase family are expressed in megakaryocytes and platelets (PMID:7545532) but only c-Src could be detected in the alpha IIb-beta 3-IAP complex.	None	Integrin beta-3;Integrin alpha-IIb;Proto-oncogene tyrosine-protein kinase Src;Leukocyte surface antigen CD47	protein binding;plasma membrane	None;None;None;None	None;None;Scaffold;Scaffold	None;HF;None;None	None;None;Innate;Innate	Uniq
Non-tumor	EXO1-MLH1-PMS2 complex	423	Yes	CORUM	None	MI:0096- pull down	EXO1;MLH1;PMS2	14676842	EXO1 plays a role in events at the replication sites as well as a functional role in the DNA mismatch repair and/or recombination processes.	None	DNA mismatch repair protein Mlh1;Mismatch repair endonuclease PMS2;Exonuclease 1	DNA catabolic process;RNA catabolic process;DNA repair;cellular response to DNA damage stimulus;nucleus	None;None;None	None;None;None	None;None;None	None;None;None	Uniq
Non-tumor	ITGA6-ITGB4-Laminin10/12 complex	2319	Yes	CORUM	None	MI:0004- affinity chromatography technologies	ITGA6;ITGB4;LAMA5;LAMB2;LAMC1	10671376	None	None	Laminin subunit alpha-5;Laminin subunit gamma-1 ;Integrin beta-4;Integrin alpha-6;Laminin subunit beta-2	cell adhesion	None;None;None;None;None	None;None;None;None;None	None;None;None;None;None	None;None;None;None;None	Shared
Non-tumor	CCNB1-CDC2 complex	5543	Yes	CORUM	None	MI:0019- coimmunoprecipitation	CCNB1;CDK1	8070405	None	None	Cyclin-dependent kinase 1;G2/mitotic-specific cyclin-B1	cell cycle	None;None	None;None	None;None	None;None	Uniq
Non-tumor	G protein complex (CACNA1A, GNB1, GNG2)	1617	Yes	CORUM	human erythrocyte membranes	MI:0047-far western blotting	CACNA1A;GNB1;GNG2	9238069	The direct interaction of the G proteins(beta, gamma) with the Ca-channel alpha 1 subunit is responsible for the channel inhibition by G protein-coupled receptors.	None	Voltage-dependent P/Q-type calcium channel subunit alpha-1A;Guanine nucleotide-binding protein G;Guanine nucleotide-binding protein G	G-protein coupled receptor signaling pathway	None;None;None	None;None;None	None;None;None	None;None;None	Uniq
Non-tumor	Spliceosome	351	Yes	CORUM	None	MI:0007- anti tag coimmunoprecipitation; MI:0071- molecular sieving; MI:0069- mass spectrometry studies of complexes	ACIN1;ALYREF;AQR;BCAS2;BUD13;BUD31;C19orf43;CACTIN;CD2BP2;CDC40;CDC5L;CDK12;CFAP20;CIRBP;CPSF6;CRNKL1;CTNNBL1;CWC15;CWC22;DDX17;DDX23;DDX39B;DDX3X;DDX41;DDX46;DDX5;DGCR14;DHX15;DHX16;DHX38;DHX8;DHX9;DNAJC8;EFTUD2;EIF4A3;FNBP3;HTATSF1;IGF2BP3;IK;ISY1;KIAA1429;LSM2;LSM3;LSM4;LSM6;LSM7;LUC7L3;MAGOH;MFAP1;MOV10;MTREX;NCBP1;NCBP2;NUDT21;PABPC1;PAXBP1;PLRG1;PPIE;PPIH;PPIL1;PPIL2;PPIL3;PPM1G;PPWD1;PRPF1…	12226669	In eukaryotes, the removal of introns from nascent transcripts is mediated by a highly dynamic, macromolecular machine called the spliceosome.	None	Insulin-like growth factor 2 mRNA-binding protein 3 ;ATP-dependent RNA helicase DDX3X ;Transcription elongation regulator 1 ;U2 snRNP-associated SURP motif-containing protein ;Protein phosphatase 1G ;Pre-mRNA-splicing factor ATP-dependent RNA helicase DHX15;U4/U6 small nuclear ribonucleoprotein Prp4 ;U4/U6.U5 tri-snRNP-associated protein 1 ;U4/U6 small nuclear ribonucleoprotein Prp3 ;Peptidyl-pro…	RNA splicing;RNA binding;nucleus	None;None;None;None;None;None;None;None;None;None;None;None;None;None;None;None;None;None;None;None;None;None;None;None;None;None;None;None;None;None;None;None;None;None;None;None;None;None;None;None;None;None;None;None;None;None;None;None;None;None;None;None;None;None;None;None;None;None;None;None;None;None;None;None;None;None;None;None;None;None;None;None;None;None;None;None;None;None;None;None…	None;None;None;None;None;None;None;None;None;None;None;None;None;None;None;None;None;None;None;None;None;None;None;None;None;None;None;None;None;None;None;None;None;None;None;None;None;None;None;None;None;None;None;None;None;None;None;None;None;None;None;Scaffold;None;None;None;None;None;None;None;None;None;None;None;None;None;None;None;None;None;None;None;None;None;None;None;None;None;None;None;…	None;None;HF;None;None;None;None;None;None;None;None;None;None;None;None;None;None;None;None;None;None;None;None;None;None;None;None;None;None;HF;None;None;None;None;None;None;None;None;None;None;None;HF;None;None;None;None;HF;None;None;None;None;None;None;None;None;HF;None;None;None;None;None;None;None;None;None;None;None;None;None;None;None;None;None;None;None;None;None;None;HF;None;None;None;N…	None;None;None;None;None;None;None;None;None;None;None;None;None;None;None;None;None;None;None;None;None;None;Innate;Innate;None;None;None;None;None;None;None;Innate;None;Innate;None;None;None;None;None;None;None;None;None;None;None;None;None;None;None;Innate;None;None;None;None;None;None;None;None;None;None;None;None;None;None;None;None;None;None;None;None;None;None;None;None;None;None;None;None…	Uniq
Non-tumor	Polycystin-1 multiprotein complex (ACTN1, CDH1, SRC, JUP, VCL, CTNNB1, PXN, BCAR1, PKD1, PTK2, TLN1)	5177	Yes	CORUM	epithelium	MI:0029- cosedimentation through density gradients	ACTN1;BCAR1;CDH1;CTNNB1;JUP;PKD1;PTK2;PXN;SRC;TLN1;VCL	11113628	The results suggest that polycystin-1 complexes are present in focal adhesions in subconfluent cells and in both focal adhesions and cell\u2013cell adherens complexes in confluent cells.	PKD1 is involved in autosomal dominant polycystic kidney disease (ADPKD).	Alpha-actinin-1;Cadherin-1;Proto-oncogene tyrosine-protein kinase Src;Junction plakoglobin ;Vinculin;Catenin beta-1;Paxillin;Breast cancer anti-estrogen resistance protein 1;Polycystin-1;Focal adhesion kinase 1;Talin-1	cell adhesion;epithelial cell differentiation;morphogenesis of an epithelium;kidney development	None;None;None;None;None;None;None;None;None;None;None	None;Scaffold;None;None;None;Scaffold;Scaffold;Scaffold;Scaffold;None;None	None;None;None;None;None;None;None;None;None;None;None	None;Innate;None;Innate;None;None;Innate;None;Innate;None;None	Shared
Non-tumor	KCNQ3-KCNQ5 complex	6717	Yes	CORUM	brain	MI:0019-coimmunoprecipitation	KCNQ3;KCNQ5	12890507	None	None	Potassium voltage-gated channel subfamily KQT member 3;Potassium voltage-gated channel subfamily KQT member 5	potassium ion transmembrane transport;voltage-gated potassium channel activity;synaptic transmission	None;None	None;None	None;None	None;None	Uniq
Non-tumor	CDC2-PCNA-CCNB1-GADD45A complex	5544	Yes	CORUM	None	MI:0096- pull down; MI:0019- coimmunoprecipitation	CCNB1;CDK1;GADD45A;PCNA	12124778	None	None	Cyclin-dependent kinase 1;Proliferating cell nuclear antigen;G2/mitotic-specific cyclin-B1;Growth arrest and DNA damage-inducible protein GADD45 alpha	cell cycle	None;None;None;None	None;None;None;None	None;None;None;None	None;None;None;None	Uniq
Non-tumor	PRRX2-UCHL1 complex	7106	Yes	CORUM	HeLa cells	MI:0019-coimmunoprecipitation	PRRX2;UCHL1	29339092	None	None	Ubiquitin carboxyl-terminal hydrolase isozyme L1;Paired mesoderm homeobox protein 2	None	None;None	None;None	None;None	None;Innate	Shared
Non-tumor	DSS1 complex	1154	Yes	CORUM	None	MI:0019-coimmunoprecipitation;MI:0071-molecular sieving	BRCA2;CPSF3L;INTS10;INTS2;INTS4;INTS5;INTS6;INTS7;INTS8;INTS9;LENG8;SAC3D1;SHFM1	16239144	None	None	SAC3 domain-containing protein 1;Breast cancer type 2 susceptibility protein;26S proteasome complex subunit DSS1;Integrator complex subunit 11;Integrator complex subunit 5;Integrator complex subunit 8;Integrator complex subunit 4;Leukocyte receptor cluster member 8;Integrator complex subunit 2;Integrator complex subunit 9;Integrator complex subunit 7;Integrator complex subunit 10;Integrator compl…	nucleus	None;None;None;None;None;None;None;None;None;None;None;None;None	None;None;None;None;None;None;None;None;None;None;None;None;None	None;None;None;None;None;None;None;None;None;None;None;None;None	None;None;None;None;None;None;None;None;None;None;None;None;None	Uniq
Non-tumor	PA700-20S-PA28 complex	193	Yes	CORUM	None	MI:0029-cosedimentation through density gradients	PSMA1;PSMA2;PSMA3;PSMA4;PSMA5;PSMA6;PSMA7;PSMB1;PSMB2;PSMB3;PSMB4;PSMB5;PSMB6;PSMB7;PSMC1;PSMC2;PSMC3;PSMC4;PSMC5;PSMC6;PSMD1;PSMD10;PSMD11;PSMD12;PSMD13;PSMD14;PSMD2;PSMD3;PSMD4;PSMD5;PSMD6;PSMD7;PSMD8;PSMD9;PSME1;PSME2	11676531	The proteasome is an essential component of the ATP-dependent proteolytic pathway in eukaryotic cells and is responsible for the degradation of most cellular proteins (for reviews see PMID:8811196 and PMID:10872471). It contains a barrel-shaped proteolytic core complex (the 20S proteasome), and is capped at one or both ends by regulatory complexes like the 19S complex (PMID:11812135), modulator (…	None	26S proteasome non-ATPase regulatory subunit 11;26S proteasome non-ATPase regulatory subunit 12;26S proteasome non-ATPase regulatory subunit 9;26S proteasome non-ATPase regulatory subunit 14;Proteasome subunit alpha type-7;26S proteasome non-ATPase regulatory subunit 3;26S proteasome non-ATPase regulatory subunit 10;26S protease regulatory subunit 6A;Proteasome subunit beta type-1;Proteasome subu…	proteasome-mediated ubiquitin-dependent protein catabolic process;protein binding;peptidase activator activity	None;None;None;None;None;None;None;None;None;None;None;None;None;None;None;None;None;None;None;None;None;None;None;None;None;None;None;None;None;None;None;None;None;None;None;None	None;None;None;None;None;None;None;None;None;None;None;None;None;None;None;None;None;None;None;None;None;None;None;None;None;None;None;None;None;None;None;None;None;None;None;None	None;None;None;HF;None;None;None;None;None;None;None;None;None;None;None;HF;None;None;None;None;None;None;None;None;None;None;None;None;None;None;None;None;None;None;None;None	None;None;None;None;None;None;Innate;None;None;None;None;None;None;None;None;None;None;None;None;None;None;None;None;None;None;None;None;None;None;None;None;None;None;None;None;None	Uniq
Non-tumor	DTX3L-PARP9-STAT1 complex	7385	Yes	CORUM	HEK293T cells	MI:0019-coimmunoprecipitation	DTX3L;PARP9;STAT1	26479788	None	None	Signal transducer and activator of transcription 1-alpha/beta;Poly [ADP-ribose] polymerase 9;E3 ubiquitin-protein ligase DTX3L	defense response to virus;protein ubiquitination;regulation of transcription, DNA-templated	None;None;None	None;None;None	None;None;None	None;None;Innate	Uniq
Non-tumor	CCNB2-CDC2 complex	5542	Yes	CORUM	None	MI:0019- coimmunoprecipitation	CCNB2;CDK1	8070405	None	None	G2/mitotic-specific cyclin-B2;Cyclin-dependent kinase 1	cell cycle	None;None	None;None	None;None	None;None	Uniq
Non-tumor	BRCA1-RAD51 complex	2824	No	CORUM	None	MI:0006- anti bait coimmunoprecipitation	BRCA1;RAD51	9008167	BRCA1 and RAD51 mainly colocalize in S phase cells.	BRCA1 is involved in breast cancer.	Breast cancer type 1 susceptibility protein;DNA repair protein RAD51 homolog 1	DNA repair;DNA recombination;cell cycle checkpoint;nucleus	None;None	Scaffold;None	None;None	None;None	Uniq
Non-tumor	NRP1-VEGFC complex, heparin dependent	5731	No	CORUM	HDMVEC cells	MI:0004- affinity chromatography technologies	NRP1;VEGFC	16816121	None	None	Neuropilin-1;Vascular endothelial growth factor C	receptor-mediated endocytosis;transmembrane receptor protein tyrosine kinase signaling pathway;angiogenesis;transport vesicle	None;None	None;Scaffold	None;None	None;Innate	Uniq
Non-tumor	PLC-gamma-2-Syk-LAT-FcR-gamma complex	2909	No	CORUM	platelet	MI:0096-pull down	FCGR1A;LAT;PLCG2;SYK	10469124	Analyses done with different GST-PLC-gamma-2 fusion proteins from resting and CRP (collagen-related peptide) stimulated platelets.	None	Linker for activation of T-cells family member 1;High affinity immunoglobulin gamma Fc receptor I;1-phosphatidylinositol 4,5-bisphosphate phosphodiesterase gamma-2;Tyrosine-protein kinase SYK	transmembrane receptor protein tyrosine kinase signaling pathway;blood coagulation;phosphatidylinositol-mediated signaling	None;None;None;None	None;Scaffold;Scaffold;None	None;None;None;None	Innate;Innate;Innate;Innate	Uniq
Non-tumor	ITGAV-ITGB3-COL4A3 complex	2365	No	CORUM	None	MI:0004- affinity chromatography technologies	COL4A3;ITGAV;ITGB3	12682293	Tumstatin binding to alpha(v)beta3 integrin leads to the inhibition of Cap-dependent translation (protein synthesis) mediated by focal adhesion kinase/phosphatidylinositol 3-kinase/Akt/mTOR/4E-BP1 pathway.	None	Integrin beta-3;Integrin alpha-V;Collagen alpha-3	regulation of translation	None;None;None	None;None;Scaffold	None;None;None	None;Innate;Innate	Uniq
Non-tumor	APOL1 complex A (APOL1, APOA1, HPR, C3)	6819	No	CORUM	serum of eighty-four unrelated healthy African Americans without nephropathy	MI:0019-coimmunoprecipitation;MI:0029-cosedimentation through density gradients	APOA1;APOL1;C3;HPR	26586272	APOL1 complex A is larger than typical HDL particles (8\u201312 nm), with similar distributions noted across APOL1 G0/G0, G1/G1, and G2/G2 genotypes. Based on the results from three fractionation procedures, APOL1-containing complexes do not appear to reside in typical se-rum HDL particles, as de?ned by density, charge, and size.	None	Apolipoprotein L1;Haptoglobin-related protein;Complement C3;Apolipoprotein A-I	regulation of plasma lipoprotein particle levels	None;None;None;None	None;None;None;None	None;None;None;None	Innate;None;Innate;None	Uniq
Non-tumor	Cell cycle kinase complex CDK5	313	No	CORUM	None	MI:0006-anti bait coimmunoprecipitation	CCND1;CCND3;CDK5;CDKN1A;PCNA	7903056	None	None	Proliferating cell nuclear antigen;G1/S-specific cyclin-D1;G1/S-specific cyclin-D3;Cyclin-dependent kinase inhibitor 1;Cyclin-dependent-like kinase 5	mitotic cell cycle;protein phosphorylation	None;None;None;None;None	None;None;None;None;None	None;None;None;None;None	None;None;None;None;None	Uniq
Non-tumor	BKCA-beta2AR complex	672	No	CORUM	lung	MI:0019-coimmunoprecipitation	ADRB2;KCNMA1	15141163	None	None	Beta-2 adrenergic receptor;Calcium-activated potassium channel subunit alpha-1	cation transmembrane transporter activity;cation transport;ion channel activity;G-protein coupled receptor signaling pathway;response to stimulus	None;None	None;None	None;None	Innate;None	Uniq
Non-tumor	TRIAL-DR5 complex	6158	No	CORUM	MCF-10A cells	MI:0019- coimmunoprecipitation	TNFRSF10B;TNFSF10	27542249	None	OMIM: 114480 Breast cancer	Tumor necrosis factor receptor superfamily member 10B ;Tumor necrosis factor ligand superfamily member 10	apoptotic process	None;None	None;None	None;None	None;Innate	Uniq
Non-tumor	GABP(gamma)1-E2F1-DP1 complex	3900	No	CORUM	Saos-2 cells	MI:0412- electrophoretic mobility supershift assay	E2F1;GABPB2;TFDP1	11884602	None	None	Transcription factor E2F1;Transcription factor Dp-1;GA-binding protein subunit beta-2	G1/S transition of mitotic cell cycle;positive regulation of transcription, DNA-templated;DNA binding;apoptotic process;nucleus	None;None;None	Scaffold;None;None	None;None;None	Innate;None;None	Uniq
Non-tumor	CP\u2013LF\u2013MPO complex	6823	No	CORUM	None	MI:0413-electrophoretic mobility shift assay;MI:0071-molecular sieving	CP;LTF;MPO	17511605	The fact that CP provides the incorporation of oxidized iron into LF also suggests the participation of the triple CP\u2013LF\u2013MPO complex in protective reactions in the organism.	None	Ceruloplasmin;Lactotransferrin;Myeloperoxidase	defense response;response to oxidative stress	None;None;None	None;None;None	None;None;None	None;None;None	Uniq
Non-tumor	RasGAP-AURKA-survivin complex	2581	No	CORUM	HeLa cells	MI:0019-coimmunoprecipitation;MI:0096-pull down	AURKA;BIRC5;RASA1	11976319	The authors define this ternary complex by several protein-protein interactions. RasGAP binds to the kinase domain of Aurora and this interaction inhibits the kinase activity of AURKA and AURKB.	None	Aurora kinase A;Baculoviral IAP repeat-containing protein 5;Ras GTPase-activating protein 1	mitotic cell cycle;regulation of cell cycle;G-protein coupled receptor signaling pathway	None;None;None	None;None;Scaffold	None;None;None	None;Innate;None	Uniq
Non-tumor	ANGPTL4-LRP6-SDC1 complex	7288	No	CORUM	HepG2 cells	MI:0096-pull down	ANGPTL4;LRP6;SDC1	29017031	ANGPTL4 as a Wnt signaling antagonist binds to syndecans and forms a ternary complex with the Wnt co-receptor Lipoprotein receptor-related protein 6 (LRP6). This protein complex is internalized via clathrin-mediated endocytosis and degraded in lysosomes, leading to attenuation of Wnt/?-catenin signaling (PMID:29017031).	None	Low-density lipoprotein receptor-related protein 6;Syndecan-1;Angiopoietin-related protein 4	regulation of canonical Wnt signaling pathway	None;None;None	None;None;None	None;None;None	None;None;None	Shared
Non-tumor	CHL2-BMP2-TSG complex	3711	No	CORUM	None	MI:0071- molecular sieving	BMP2;CHRDL2;TWSG1	17483092	None	None	Bone morphogenetic protein 2;Chordin-like protein 2 ;Twisted gastrulation protein homolog 1	transmembrane receptor protein serine/threonine kinase signaling pathway;ossification;osteoclast differentiation	None;None;None	None;None;None	None;None;None	None;None;None	Uniq
Non-tumor	BARD1\u2013BRCA1\u2013RAD51 complex	6946	No	CORUM	HeLa cells	MI:0019-coimmunoprecipitation	BARD1;BRCA1;RAD51	28976962	Experiments establish the biological importance of the BRCA1\u2013BARD1\u2013RAD51 complex in DNA damage repair via homologous recombination and provide cellular evidence for a role of BRCA1\u2013BARD1 in the DNA strand invasion step of homologous recombination.	One mutation (K140N) in BARD1, found in two patients with colorectal adenocarcinoma, attenuated the affinity of BRCA1\u2013BARD1 for RAD51 and also compromised the ability of the tumour suppressor complex to enhance D-loop formation and synaptic complex assembly.	Breast cancer type 1 susceptibility protein;DNA repair protein RAD51 homolog 1;BRCA1-associated RING domain protein 1	DNA repair;strand invasion;reciprocal DNA recombination	None;None;None	None;Scaffold;None	None;None;None	None;None;None	Uniq
Non-tumor	E2F-1-DP-1 complex	6588	No	CORUM	HeLa cells	MI:0004-affinity chromatography technologies	E2F1;TFDP1	7969176	None	None	Transcription factor E2F1;Transcription factor Dp-1	None	None;None	Scaffold;None	None;None	Innate;None	Uniq
Non-tumor	Potassium channel complex (KCNB1, KCNE2)	7506	No	CORUM	CHO cotransfected cells	MI:0046-experimental knowledge based	KCNB1;KCNE2	19219384	Kv2.1 is a voltage-gated potassium (Kv) channel alpha-subunit expressed in mammalian heart and brain. MinK-related peptides (MiRPs), encoded by KCNE genes, are single-transmembrane domain ancillary subunits that form complexes with Kv channel alpha-subunits to modify their function. Human MinK slowed Kv2.1 activation 25%, while human MiRP1 slowed Kv2.1 activation and deactivation twofold. Inherit…	Mutations in human MinK (KCNE1) and MiRP1 (KCNE2) are associated with inherited and acquired forms of long QT syndrome (LQTS).	Potassium voltage-gated channel subfamily B member 1;Potassium voltage-gated channel subfamily E member 2	potassium channel activity;potassium channel complex;voltage-gated potassium channel complex	None;None	None;None	None;None	None;None	Uniq
Non-tumor	PCNA-p21 complex	314	No	CORUM	None	MI:0114- x-ray crystallography	CDKN1A;PCNA	8861913	None	None	Proliferating cell nuclear antigen;Cyclin-dependent kinase inhibitor 1	cell cycle checkpoint;nucleus	None;None	None;None	None;None	None;None	Uniq
Non-tumor	MCM8-ORC2-CDC6 complex	2204	No	CORUM	None	MI:0019- coimmunoprecipitation	CDC6;MCM8;ORC2	15684404	Down-regulation of MCM8 impairs the G1-to-S transition.	None	Origin recognition complex subunit 2;Cell division control protein 6 homolog ;DNA helicase MCM8	DNA replication;G1/S transition of mitotic cell cycle;nucleus	None;None;None	None;None;None	None;None;None	None;None;None	Uniq
Non-tumor	CEBPE-E2F1-RB1 complex	5656	No	CORUM	None	MI:0019- coimmunoprecipitation	CEBPE;E2F1;RB1	12947005	None	None	Retinoblastoma-associated protein;Transcription factor E2F1;CCAAT/enhancer-binding protein epsilon	granulocyte differentiation	None;None;None	None;Scaffold;None	None;None;None	Innate;Innate;Innate	Uniq
Non-tumor	LIN2-LIN7-SAP97-MINT1 complex	3207	No	CORUM	HEK 293 cells , MDCK cells, epithelium	MI:0019- coimmunoprecipitation	APBA1;CASK;DLG1;LIN7A	11865057	None	None	Protein lin-7 homolog A;Peripheral plasma membrane protein CASK;Amyloid beta A4 precursor protein-binding family A member 1 ;Disks large homolog 1	intracellular protein transport;protein targeting;protein transport;anisotropic cell growth;axis specification;epithelial cell differentiation;morphogenesis of an epithelium	None;None;None;None	None;None;Scaffold;None	None;None;None;None	None;None;None;None	Uniq
Non-tumor	HESX1-TLE1 complex	3164	No	CORUM	None	MI:0004- affinity chromatography technologies;MI:0007- anti tag coimmunoprecipitation	HESX1;TLE1	11731482	HESX1 recruits the TLE1 corepressor to specific promoters during pituitary organogenesis. This complex completely abolishes transcriptional activation mediated by PROP1.	None	Transducin-like enhancer protein 1;Homeobox expressed in ES cells 1	negative regulation of transcription, DNA-templated;DNA binding;Notch signaling pathway;nucleus;pituitary gland development	None;None	None;None	None;None	None;None	Uniq
Non-tumor	CTNNAL1-DNTA complex	7341	No	CORUM	HEK293T	MI:0019-coimmunoprecipitation	CTNNAL1;DTNA	22577143	None	None	Alpha-catulin;Dystrobrevin alpha	None	None;None	None;None	None;None	Innate;None	Uniq
Non-tumor	APOL1 complex B (APOL1, APOA1, HPR, FN1, IGHM)	6820	No	CORUM	serum of eighty-four unrelated healthy African Americans without nephropathy	MI:0019-coimmunoprecipitation;MI:0029-cosedimentation through density gradients	APOA1;APOL1;FN1;HPR;IGHM	26586272	Based on the results from three fractionation procedures, APOL1-containing complexes do not appear to reside in typical serum HDL particles, as defined by density, charge, and size.	None	Apolipoprotein L1;Haptoglobin-related protein;Ig mu chain C region;Apolipoprotein A-I;Fibronectin	regulation of plasma lipoprotein particle levels	None;None;None;None;None	None;None;None;None;None	None;None;None;None;None	Innate;None;None;None;None	Uniq
Non-tumor	RB-E2F1 complex	5143	No	CORUM	None	MI:0412-electrophoretic mobility supershift assay;MI:0006-anti bait coimmunoprecipitation	E2F1;RB1	1531040	Rb forms a complex with E2F1 in the G1 phase of the cell cycle.	None	Retinoblastoma-associated protein;Transcription factor E2F1	mitotic G1 phase;regulation of RNA biosynthetic process;regulation of transcription, DNA-templated	None;None	Scaffold;None	None;None	Innate;Innate	Uniq
Non-tumor	E2F1-p107-cyclinA complex	5144	No	CORUM	None	MI:0412- electrophoretic mobility supershift assay; MI:0006- anti bait coimmunoprecipitation	CCNA2;E2F1;RBL1	1531040	p107 forms a complex with E2F1 and cyclin A in the S phase of the cell cycle.	None	Cyclin-A2 ;Retinoblastoma-like protein 1;Transcription factor E2F1	mitotic S phase;regulation of RNA biosynthetic process;regulation of transcription, DNA-templated	None;None;None	None;Scaffold;None	None;None;None	Innate;Innate;None	Uniq
Non-tumor	BMP2-BRIA complex	3043	No	CORUM	None	MI:0071-molecular sieving	BMP2;BMP4;BMPR1A	10881198	None	None	Bone morphogenetic protein 2;Bone morphogenetic protein 4;Bone morphogenetic protein receptor type-1A	transforming growth factor beta receptor signaling pathway;cartilage development;ossification;osteoclast differentiation;BMP signaling pathway	None;None;None	None;None;None	None;None;HF	None;None;None	Uniq
Non-tumor	KICSTOR complex	6754	No	CORUM	HEK293T cells	MI:0007-anti tag coimmunoprecipitation;MI:0071-molecular sieving	C12orf66;ITFG2;KPTN;SZT2	28199306	KICSTOR localizes to lysosomes; binds andrecruits GATOR1, but not GATOR2, to the lysosomal surface; and is necessary for the interaction of GATOR1 with its substrates, the Rag GTPases, and with GATOR2.HEK293T cells that lack any of the KICSTOR subunits, amino acid deprivation did not inhibit mTORC1 signalling, or induce autophagy.	None	Protein SZT2;Integrin-alpha FG-GAP repeat-containing protein 2;UPF0536 protein C12orf66;Kaptin	lysosome localization;negative regulation of TORC1 signaling;regulation of autophagy	None;None;None;None	None;None;None;None	None;None;None;None	None;None;None;None	Uniq
Non-tumor	Ubiquitin E3 ligase (CUL1, FBXO6, RBX1, SKP1)	6901	No	CORUM	COS7 cells	MI:0007-anti tag coimmunoprecipitation	CUL1;FBXO6;RBX1;SKP1	18203720	A family of ubiquitin ligase subunits (FBXO2, FBXO6, FBXO17, FBXO27, and FBXO44) target glycoproteins through their attached glycans. Each family member has differing specificity for glycosylated substrates.	None	E3 ubiquitin-protein ligase RBX1;S-phase kinase-associated protein 1;Cullin-1;F-box only protein 6	ERAD pathway;glycoprotein catabolic process;ubiquitin-dependent protein catabolic process	None;None;None;None	None;None;None;None	None;None;None;None	None;None;None;None	Uniq
Non-tumor	Cell cycle kinase complex CDK4	312	No	CORUM	None	MI:0006- anti bait coimmunoprecipitation	CCND1;CDK4;CDKN1A;PCNA	7903056	None	None	Cyclin-dependent kinase 4;Proliferating cell nuclear antigen;G1/S-specific cyclin-D1;Cyclin-dependent kinase inhibitor 1	mitotic cell cycle	None;None;None;None	None;None;None;None	None;None;None;None	None;None;None;None	Uniq
Non-tumor	LIFR-LIF-gp130 complex	5582	No	CORUM	COS cells	MI:0030- cross-linking studies	IL6ST;LIF;LIFR	8385113	None	None	Leukemia inhibitory factor ;Interleukin-6 receptor subunit beta;Leukemia inhibitory factor receptor	signaling;nervous system development	None;None;None	None;None;None	None;None;None	Innate;None;None	Uniq
Non-tumor	HEPACAM-MLC1-Na,K-ATPase-Kir4.1-AQP4-TRPV4 complex	7268	No	CORUM	astrocytoma cell line U251	MI:0004-affinity chromatography technologies	AQP4;ATP1B1;HEPACAM;KCNJ10;MLC1;TRPV4	22328087	None	None	Sodium/potassium-transporting ATPase subunit beta-1;Aquaporin-4;ATP-sensitive inward rectifier potassium channel 10;Hepatocyte cell adhesion molecule;Membrane protein MLC1;Transient receptor potential cation channel subfamily V member 4	None	None;None;None;None;None;None	None;None;None;None;None;None	None;None;None;None;None;None	None;None;None;None;None;None	Uniq
Non-tumor	ITGAV-ITGB3-SPP1 complex	2373	No	CORUM	None	MI:0019- coimmunoprecipitation	ITGAV;ITGB3;SPP1	7532190	None	None	Integrin beta-3;Integrin alpha-V;Osteopontin	cell migration	None;None;None	None;Scaffold;None	None;None;None	Innate;Innate;Innate	Uniq
Non-tumor	CP-MPO complex	6825	No	CORUM	None	MI:0413-electrophoretic mobility shift assay;MI:0071-molecular sieving	CP;MPO	17511605	None	None	Ceruloplasmin;Myeloperoxidase	defense response	None;None	None;None	None;None	None;None	Uniq
Non-tumor	ITGA5-ITGB1-SPP1 complex	3112	No	CORUM	None	MI:0004- affinity chromatography technologies	ITGA5;ITGB1;SPP1	16005200	None	None	Integrin beta-1;Integrin alpha-5 ;Osteopontin	protein binding;cell adhesion	None;None;None	None;None;None	None;None;None	None;Innate;Innate	Uniq
Non-tumor	CASK-LIN7C-APBA1 complex	617	No	CORUM	brain	MI:0019- coimmunoprecipitation	APBA1;CASK;LIN7C	9822620	This complex may play an important role in the trafficking and processing of APP in neurons.	None	Peripheral plasma membrane protein CASK;Amyloid beta A4 precursor protein-binding family A member 1 ;Protein lin-7 homolog C	intracellular protein transport;protein targeting;protein transport;protein lipidation	None;None;None	None;None;None	None;None;None	None;None;None	Uniq
Non-tumor	Chromosomal passenger complex CPC (INCENP, CDCA8, BIRC5)	1120	No	CORUM	None	MI:0007-anti tag coimmunoprecipitation	BIRC5;CDCA8;INCENP	16571674	Yeast two hybrid analysis pointed out that Survivin and Borealin interact with the N-terminal 58 amino acids of INCENP and bind to each other. The authors showed that a ternary complex between Borealin, Survivin, and the first 58 amino acids of INCENP (INCENP1-58) exists in vivo. This subcomplex was found to be essential and sufficient for targeting to the centromere. Notably, AuroraB kinase, the…	None	Baculoviral IAP repeat-containing protein 5;Borealin;Inner centromere protein	mitotic cell cycle;chromosome segregation;chromosome, centromeric region;spindle assembly	None;None;None	None;Scaffold;Scaffold	None;None;None	Innate;None;None	Uniq
Non-tumor	CyclinD1-CDK4-p21 complex	1634	No	CORUM	BHK21 cells	MI:0006-anti bait coimmunoprecipitation	CCND1;CDK4;CDKN1A	9467962	None	None	Cyclin-dependent kinase 4;G1/S-specific cyclin-D1;Cyclin-dependent kinase inhibitor 1	cell cycle arrest;intracellular signal transduction	None;None;None	None;None;None	None;None;None	None;None;None	Uniq
Non-tumor	Potassium channel complex (KCNB1, KCNE1)	7507	No	CORUM	CHO cotransfected cells	MI:0046-experimental knowledge based	KCNB1;KCNE1	19219384	Kv2.1 is a voltage-gated potassium (Kv) channel alpha-subunit expressed in mammalian heart and brain. MinK-related peptides (MiRPs), encoded by KCNE genes, are single-transmembrane domain ancillary subunits that form complexes with Kv channel alpha-subunits to modify their function. Human MinK slowed Kv2.1 activation 25%, while human MiRP1 slowed Kv2.1 activation and deactivation twofold. Inherit…	Mutations in human MinK (KCNE1) and MiRP1 (KCNE2) are associated with inherited and acquired forms of long QT syndrome (LQTS).	Potassium voltage-gated channel subfamily E member 1;Potassium voltage-gated channel subfamily B member 1	potassium channel activity;potassium channel complex;voltage-gated potassium channel complex	None;None	None;None	None;None	None;None	Uniq
Non-tumor	CHL2-BMP2 complex	3710	No	CORUM	None	MI:0071- molecular sieving	BMP2;CHRDL2	17483092	None	None	Bone morphogenetic protein 2;Chordin-like protein 2	transmembrane receptor protein serine/threonine kinase signaling pathway;ossification;osteoclast differentiation	None;None	None;None	None;None	None;None	Uniq
Non-tumor	HDAC10-PAX3-KAP1 complex	6220	No	CORUM	HEK-293 cells	MI:0019- coimmunoprecipitation;MI:0416- fluorescence microscopy	HDAC10;PAX3;TRIM28	20032463	None	None	Paired box protein Pax-3 ;Transcription intermediary factor 1-beta;Histone deacetylase 10	regulation of melanin biosynthetic process;transcription factor activity, sequence-specific DNA binding	None;None;None	None;None;None	None;None;HF	None;None;Innate	Uniq
Non-tumor	CRM1-Survivin mitotic complex	1117	No	CORUM	None	MI:0007- anti tag coimmunoprecipitation	BIRC5;XPO1	17099693	The Survivin-Crm1 interaction is essential for chromosomal passenger complex localization and function.	None	Exportin-1 ;Baculoviral IAP repeat-containing protein 5	mitotic cell cycle;nuclear transport;chromosome, centromeric region	None;None	None;None	None;None	Innate;None	Uniq
Non-tumor	Cell cycle kinase complex CDK2	311	No	CORUM	None	MI:0006- anti bait coimmunoprecipitation	CCND1;CDK2;CDKN1A;PCNA	7903056	None	None	Proliferating cell nuclear antigen;G1/S-specific cyclin-D1;Cyclin-dependent kinase 2;Cyclin-dependent kinase inhibitor 1	mitotic cell cycle	None;None;None;None	None;None;None;None	None;None;None;None	None;None;None;None	Uniq
Non-tumor	Afadin-beta-catenin complex	6334	No	CORUM	Mesaglial cells	MI:0019-coimmunoprecipitation	AFDN;CTNNB1	26568295	None	Mesangial proliferative nephritis, glomerulonephritis (PMID:26568295).	Catenin beta-1;Afadin	cell-cell adhesion;adherens junction organization	None;None	None;None	None;None	None;Innate	Uniq
Non-tumor	ITGAV-ITGB6-SPP1 complex	2352	No	CORUM	None	MI:0004- affinity chromatography technologies	ITGAV;ITGB6;SPP1	16005200	None	None	Integrin alpha-V;Osteopontin ;Integrin beta-6	protein binding;cell adhesion	None;None;None	None;None;None	None;None;None	Innate;None;Innate	Uniq
Non-tumor	ITGAV-ITGB5-SPP1 complex	2347	No	CORUM	None	MI:0110- text mining	ITGAV;ITGB5;SPP1	16005200	None	None	Integrin alpha-V;Osteopontin ;Integrin beta-5	protein binding;cell adhesion	None;None;None	None;None;None	None;None;None	Innate;None;Innate	Uniq
Non-tumor	IL10-IL10RA complex	7310	No	CORUM	JY cells	MI:0030-cross-linking studies	IL10;IL10RA	8407942	None	None	Interleukin-10;Interleukin-10 receptor subunit alpha	cytokine-mediated signaling pathway	None;None	None;None	None;None	Innate;None	Uniq
Non-tumor	MLL1-WDR5 complex	5386	No	CORUM	None	MI:0226- ion exchange chromatography; MI:0007- anti tag coimmunoprecipitation	ASH2L;BAP18;CHD8;E2F6;HCFC1;HSPA4;INO80C;KANSL1;KAT8;KDM6B;KMT2A;LAS1L;MCRS1;MGAM;PELP1;PHF20;PRPF31;RNF2;RUVBL1;SENP3;TAF1;TAF4;TAF6;TAF7;TAF9;TEX10;WDR5	15960975	The MLL1-WDR5 complex has a robust MLL1-mediated histone methyltransferase activity that can effect mono-, di-, and trimethylation of H3 K4 and a MOF-mediated histone acetyltransferase activity that is specific for H4 K16. Both activities are required for optimal transcription activation on a chromatin template in vitro and on an endogenous MLL1 target gene, Hox a9, in vivo.	The MLL1 subunit is the product of a protooncogene that was first detected through chromosomal translocations directly associated with aggressive lymphoid and myeloid acute leukemias, especially among infants.	Transcription initiation factor TFIID subunit 4;Maltase-glucoamylase, intestinal [Includes: Maltase ;Transcription factor E2F6;Transcription initiation factor TFIID subunit 1;Heat shock 70 kDa protein 4;Transcription initiation factor TFIID subunit 6;Host cell factor 1;WD repeat-containing protein 5;Histone-lysine N-methyltransferase 2A;Retinoblastoma-binding protein 5;Transcription initiation fa…	DNA topological change;positive regulation of transcription, DNA-templated;protein hydroxylation;protein methylation;nucleus	None;None;None;None;None;None;None;None;None;None;None;None;None;None;None;None;None;None;None;None;None;None;None;None;None;None;None	None;None;None;None;None;None;None;None;None;None;None;None;None;None;None;None;None;None;None;None;None;None;None;None;None;None;None	None;None;HF;None;None;None;None;None;None;None;None;None;None;None;None;None;None;None;HF;None;None;None;None;None;None;None;None	None;None;None;None;None;None;None;None;None;None;None;None;None;None;None;None;None;None;None;None;None;None;None;None;None;None;None	Uniq
Non-tumor	STIM1-TRPV4 complex	6108	No	CORUM	HEK-293 cells	MI:0019- coimmunoprecipitation;MI:0096- pull down	STIM1;TRPV4	25972993	None	None	Stromal interaction molecule 1;Transient receptor potential cation channel subfamily V member 4	regulation of calcium ion transport	None;None	None;None	None;None	Innate;None	Uniq
Non-tumor	ITGAV-ITGB1-SPP1 complex	2885	No	CORUM	None	MI:0004- affinity chromatography technologies	ITGAV;ITGB1;SPP1	7532190	None	None	Integrin beta-1;Integrin alpha-V;Osteopontin	protein binding;cell adhesion;plasma membrane	None;None;None	None;None;None	None;None;None	Innate;Innate;Innate	Uniq
Non-tumor	BKCA-beta2AR-AKAP79 signaling complex	668	No	CORUM	None	MI:0019- coimmunoprecipitation	ADRB2;AKAP5;KCNMA1	15141163	BKCa is preferentially regulated by beta2AR within the channel macromolecular complex. Only expression of all three components of the complex reconstituted full-beta2 agonist modulation of the channel. The ability of beta2AR to form a complex with BKCa, and concomitantly bind phosphorylation-modulatory components (AKAP79/150) enables specific and local regulation of BKCa channels and defines a si…	None	Beta-2 adrenergic receptor;A-kinase anchor protein 5;Calcium-activated potassium channel subunit alpha-1	cation transmembrane transporter activity;cation transport;ion channel activity;G-protein coupled receptor signaling pathway;response to stimulus;smooth muscle contraction	None;None;None	None;Scaffold;None	None;None;None	Innate;None;None	Uniq
Non-tumor	E2F-1-DP-1-cyclinA-CDK2 complex	6589	No	CORUM	None	MI:0004-affinity chromatography technologies	CCNA1;CDK2;E2F1;TFDP1	7969176	None	None	Cyclin-dependent kinase 2;Cyclin-A1;Transcription factor E2F1;Transcription factor Dp-1	DNA binding;regulation of transcription, DNA-templated	None;None;None;None	None;None;Scaffold;None	None;None;None;None	None;None;Innate;None	Uniq
Non-tumor	GLIS3-SUFU complex	6668	No	CORUM	HEK293 cells	MI:0019-coimmunoprecipitation	GLIS3;SUFU	21543335	None	None	Zinc finger protein GLIS3;Suppressor of fused homolog	transcription, DNA-templated;nucleus	None;None	None;None	None;None	None;None	Uniq
Non-tumor	KCNMA1-LRRC26 complex	6748	No	CORUM	HEK293 cells	MI:0019-coimmunoprecipitation	KCNMA1;LRRC26	20613726	None	None	Calcium-activated potassium channel subunit alpha-1;Leucine-rich repeat-containing protein 26	None	None;None	None;None	None;None	None;None	Uniq
Non-tumor	NCOR-SIN3-HDAC-HESX1 complex	3167	No	CORUM	None	MI:0007-anti tag coimmunoprecipitation	HDAC1;HDAC2;HESX1;NCOR2;SIN3A;SIN3B	11731482	HESX1 recruits the N-Cor-SIN3-HDAC complex to specific promoters during pituitary organogenesis.	None	Paired amphipathic helix protein Sin3b;Histone deacetylase 1;Histone deacetylase 2;Paired amphipathic helix protein Sin3a;Homeobox expressed in ES cells 1;Nuclear receptor corepressor 2	DNA topological change;negative regulation of transcription, DNA-templated;protein deacetylation;DNA binding;Notch signaling pathway;chromosome organization;nucleus;pituitary gland development	None;None;None;None;None;None	None;None;None;None;None;None	None;None;None;None;None;None	Innate;Innate;None;None;None;None	Uniq
Non-tumor	PP2A-NR3A complex	7005	No	CORUM	HEK293 cells	MI:0006-anti bait coimmunoprecipitation	GRIN3A;PPP2CA;PPP2R1A;PPP2R2A	11588171	None	None	Serine/threonine-protein phosphatase 2A 65 kDa regulatory subunit A alpha isoform;Serine/threonine-protein phosphatase 2A 55 kDa regulatory subunit B alpha isoform;Serine/threonine-protein phosphatase 2A catalytic subunit alpha isoform;Glutamate receptor ionotropic, NMDA 3A	regulation of synaptic plasticity;regulation of phosphoprotein phosphatase activity	None;None;None;None	None;None;None;Scaffold	None;HF;None;HF	None;None;None;None	Uniq
Non-tumor	CENP-T-W-S-X heterotetramer complex	6146	No	CORUM	None	MI:0071-molecular sieving	APITD1;CENPT;CENPW;STRA13	22304917	None	None	Centromere protein X;Centromere protein W;Centromere protein S;Centromere protein T	kinetochore assembly;DNA binding;chromosome segregation	None;None;None;None	None;None;None;None	None;None;None;None	None;None;None;None	Uniq
Non-tumor	CENP-T-W complex	6144	No	CORUM	None	MI:0071-molecular sieving	CENPT;CENPW	22304917	None	None	Centromere protein W;Centromere protein T	chromosome segregation;DNA binding;kinetochore assembly	None;None	None;None	None;None	None;None	Uniq
Non-tumor	NRP2-VEGFC complex	5732	No	CORUM	HDMVEC cells	MI:0004- affinity chromatography technologies; MI:0428- imaging techniques	NRP2;VEGFC	16816121	VEGFC colocalizes with NRP2 in endocytotic vesicles.	None	Neuropilin-2;Vascular endothelial growth factor C	receptor-mediated endocytosis;transmembrane receptor protein tyrosine kinase signaling pathway;angiogenesis;transport vesicle	None;None	None;Scaffold	None;None	None;Innate	Uniq
Non-tumor	ITGA9-ITGB1-VEGFC complex	2971	No	CORUM	None	MI:0004- affinity chromatography technologies	ITGA9;ITGB1;VEGFC	15590642	Alpha9-beta1 directly binds to VEGF-C and -D and contributes to lymphangiogenesis.	None	Integrin beta-1;Vascular endothelial growth factor C ;Integrin alpha-9	cell migration;cell adhesion;cell differentiation	None;None;None	None;None;Scaffold	None;None;None	None;Innate;Innate	Uniq
Non-tumor	CyclinD3-CDK4-CDK6-p21 complex	5101	No	CORUM	None	MI:0007- anti tag coimmunoprecipitation	CCND3;CDK4;CDK6;CDKN1A	8930396	Upon myocyte differentiation subunit composition of the CDK4/6 complex is altered. Interaction with cyclinD1 is reduced but interaction with cyclinD3 and p21 is enhanced thus inhibiting the kinase activity of CDK4/6.	None	Cyclin-dependent kinase 4;G1/S-specific cyclin-D3;Cyclin-dependent kinase inhibitor 1;Cyclin-dependent kinase 6	mitotic cell cycle;G1/S transition of mitotic cell cycle;intracellular signal transduction;skeletal muscle tissue development	None;None;None;None	None;None;None;None	None;None;None;None	None;None;Innate;None	Uniq
Non-tumor	MSH2/6-BLM-p53-RAD51 complex	2224	No	CORUM	None	MI:0006- anti bait coimmunoprecipitation	BLM;MSH2;MSH6;RAD51;TP53	15064730	MSH2/6 protein complex stimulates the ability of the Bloom's syndrome gene product, BLM, to process Holliday junctions in vitro, an activity that could also be regulated by p53. MSH6 colocalizes with BLM and p53 in hydroxyurea-induced RAD51 nuclear foci.	BLM is involved in Bloom's syndrome.	Cellular tumor antigen p53;DNA mismatch repair protein Msh2;DNA mismatch repair protein Msh6;Bloom syndrome protein;DNA repair protein RAD51 homolog 1	DNA repair;cellular response to DNA damage stimulus;nucleus	None;None;None;None;None	Scaffold;None;None;None;None	None;None;None;None;None	None;None;None;None;Innate	Uniq
Non-tumor	PLC-gamma-2-Lyn-FcR-gamma complex	2910	No	CORUM	platelet	MI:0019-coimmunoprecipitation	FCGR1A;LYN;PLCG2	10469124	Analyses done with different GST-PLC-gamma-2 fusion proteins from resting and CRP (collagen-related peptide) stimulated platelets. PLC-gamma-2 associates in vivo with Lyn and FcR gamma chain. The identity of Lyn was confirmed by sequential immunoprecipitation after the kinase assay.	None	Tyrosine-protein kinase Lyn;High affinity immunoglobulin gamma Fc receptor I;1-phosphatidylinositol 4,5-bisphosphate phosphodiesterase gamma-2	transmembrane receptor protein tyrosine kinase signaling pathway;blood coagulation;phosphatidylinositol-mediated signaling	None;None;None	None;Scaffold;Scaffold	None;None;None	Innate;Innate;Innate	Uniq
Non-tumor	MLC1-Na,K-ATPase-Kir4.1-AQP4-TRPV4-syntrophin complex	7265	No	CORUM	astrocytoma cell line U251	MI:0004-affinity chromatography technologies	AQP4;ATP1B1;KCNJ10;MLC1;SNTG1;TRPV4	22328087	None	Mutations in MCL1 are the causative factor for megalencephalic leukoencephalopathy with subcortical cysts. Mutations in MCL1 impair the functional interaction of MCL1 with the macromolecular protein complex that includes Na,K-ATPase, Kir4.1, AQP-4, TRPV4 and syntrophin.	Sodium/potassium-transporting ATPase subunit beta-1;Aquaporin-4;ATP-sensitive inward rectifier potassium channel 10;Membrane protein MLC1;Transient receptor potential cation channel subfamily V member 4;Gamma-1-syntrophin	None	None;None;None;None;None;None	None;None;None;None;None;None	None;None;None;None;None;None	None;None;None;None;None;None	Uniq
Non-tumor	SOS1-ABI1-EPS8L1 complex	6501	No	CORUM	293T cells	MI:0007-anti tag coimmunoprecipitation	ABI1;EPS8L1;SOS1	14565974	Similarly to eps8, eps8Ls interact with Abi1 and Sos-1; however, only eps8L1 and eps8L2 activate the Rac-GEF activity of Sos-1, and bind to actin in vivo.	None	Son of sevenless homolog 1;Abl interactor 1;Epidermal growth factor receptor kinase substrate 8-like protein 1	actin cytoskeleton reorganization;small GTPase mediated signal transduction;transmembrane receptor protein tyrosine kinase signaling pathway	None;None;None	None;None;None	None;None;None	None;None;None	Uniq
Non-tumor	SCRIB-NOS1AP-VANGL1 complex	6777	No	CORUM	MDA-MB-231 breast cancer cells	MI:0007-anti tag coimmunoprecipitation;MI:0416-fluorescence microscopy	NOS1AP;SCRIB;VANGL1	22179838	NOS1AP colocalizes with both SCRIB and VANGL1 along cellular protrusions in metastatic breast cancer cells, but does not colocalize with either SCRIB or VANGL1 at cell junctions in normal breast cells. SCRIB, NOS1AP and VANGL1 regulate the migration of human breast cancer cells.	The data point to the relevance of NOS1AP and SCRIB protein complexes in breast cancer.	Carboxyl-terminal PDZ ligand of neuronal nitric oxide synthase protein;Protein scribble homolog;Vang-like protein 1	establishment or maintenance of cell polarity;cell migration;lamellipodium	None;None;None	None;None;None	None;None;None	None;None;None	Uniq
Non-tumor	DNMT1-RB1-HDAC1-E2F1 complex	1488	No	CORUM	None	MI:0027- cosedimentation	DNMT1;E2F1;HDAC1;RB1	10888886	None	None	Retinoblastoma-associated protein;DNA;Transcription factor E2F1;Histone deacetylase 1	negative regulation of transcription, DNA-templated	None;None;None;None	None;Scaffold;None;None	None;None;None;None	None;Innate;Innate;Innate	Uniq
Non-tumor	hRAD51C-hXRCC3 complex	5683	No	CORUM	None	MI:0019- coimmunoprecipitation	RAD51;XRCC2	15123651	None	None	DNA repair protein XRCC2 ;DNA repair protein RAD51 homolog 1	DNA repair	None;None	None;None	None;None	None;None	Uniq
Non-tumor	ANGPTL4-LRP6-SDC2 complex	7289	No	CORUM	HepG2 cells	MI:0096-pull down	ANGPTL4;LRP6;SDC2	29017031	ANGPTL4 as a Wnt signaling antagonist binds to syndecans and forms a ternary complex with the Wnt co-receptor Lipoprotein receptor-related protein 6 (LRP6). This protein complex is internalized via clathrin-mediated endocytosis and degraded in lysosomes, leading to attenuation of Wnt/?-catenin signaling (PMID:29017031).	None	Low-density lipoprotein receptor-related protein 6;Syndecan-2;Angiopoietin-related protein 4	regulation of canonical Wnt signaling pathway	None;None;None	None;None;None	None;None;None	None;None;None	Uniq
Non-tumor	MYO7A-PDZD7 complex	6530	No	CORUM	HEK293 cells	MI:0006-anti bait coimmunoprecipitation;MI:0096-pull down	MYO7A;PDZD7	27525485	None	Mutations in MYO7A affect the development and function of the mechanically sensitive stereocilia of hair cells and are therefore associated with deafness.	Unconventional myosin-VIIa;PDZ domain-containing protein 7	sensory perception of sound;stereocilium membrane	None;None	None;None	None;None	None;None	Uniq
Non-tumor	HSP90-CIP1-FKBPL complex	5622	No	CORUM	U2OS cells	MI:0071- molecular sieving; MI:0006- anti bait coimmunoprecipitation; MI:0071- molecular sieving	CDKN1A;FKBPL;HSP90AA1	15664193	The results show that the ability of WISp39 to stabilize p21 is dependent on its ability to bind and recruit Hsp90.	None	Heat shock protein HSP 90-alpha;Cyclin-dependent kinase inhibitor 1;FK506-binding protein-like	protein stabilization;protein folding;cellular response to DNA damage stimulus	None;None;None	None;None;Scaffold	None;None;None	None;None;Innate	Uniq
Non-tumor	Alpha-dystrobrevin-ZO-1-actin complex	1041	No	CORUM	MDCK cells, HT29 cells, epithelium	MI:0006-anti bait coimmunoprecipitation	ACTB;DTNA;TJP1	15834686	The TJ- protein ZO-1 and actin were demonstrated in immunoprecipitates of alpha-DB from MDCK I and HT 29 cell lines. These findings suggest that alpha-DB is specifically associated with the reorganizing TJ.	None	Actin, cytoplasmic 1;Tight junction protein ZO-1;Dystrobrevin alpha	cell-cell junction assembly;cell junction	None;None;None	None;None;None	None;None;None	None;None;None	Uniq
Non-tumor	Nav1.2-beta2 complex	6333	No	CORUM	None	MI:0114-x-ray crystallography	SCN2A;SCN2B	26894959	None	None	Sodium channel subunit beta-2;Sodium channel protein type 2 subunit alpha	None	None;None	None;None	None;None	None;None	Uniq
Non-tumor	ITGA9-ITGB1-SPP1 complex	3111	No	CORUM	None	MI:0004- affinity chromatography technologies	ITGA9;ITGB1;SPP1	16005200	None	None	Integrin beta-1;Osteopontin ;Integrin alpha-9	protein binding;cell adhesion	None;None;None	None;None;None	None;None;None	None;Innate;Innate	Uniq
Non-tumor	KNL1-MIS12-NDC80-SPC24-ZWINT complex	7542	No	CORUM	HeLa cells	MI:0416-fluorescence microscopy;MI:0007-anti tag coimmunoprecipitation	KNL1;MIS12;NDC80;SPC24;ZWINT	15824131	ZWINT has a crucial role in the recruitment of ZW10 to unattached kinetochores.	None	Kinetochore protein NDC80 homolog;ZW10 interactor;Kinetochore protein Spc24;Kinetochore scaffold 1;Protein MIS12 homolog	mitotic cell cycle checkpoint	None;None;None;None;None	None;None;None;None;None	None;None;None;None;None	None;None;None;None;None	Uniq
Non-tumor	Cdt1-Geminin complex	6140	Yes	CORUM;Hu.Map	None	MI:0114- x-ray crystallography	CDT1;GMNN	19906994	None	None	Geminin;DNA replication factor Cdt1	regulation of DNA replication	None;None	None;None	None;None	None;None	Uniq
Non-tumor	KIF23-RACGAP1 complex	7440	Yes	CORUM;Hu.Map	HeLa cells	MI:0019-coimmunoprecipitation	KIF23;RACGAP1	11782313	Centralspindlin, but not its individual components, strongly promotes microtubule bundling in vitro.	None	Kinesin-like protein KIF23;Rac GTPase-activating protein 1	spindle midzone;microtubule bundle formation;cytokinesis	None;None	None;None	None;None	None;None	Uniq
Non-tumor	TIM (TIM9, TIM10) complex, mitochondrial	623	Yes	CORUM;Hu.Map	None	MI:0040-electron microscopy	TIMM10;TIMM9	16387659	Translocation of nuclear-encoded mitochondrial preproteins is mediated by translocases in the outer (TOM) and inner (TIM) membranes.	None	Mitochondrial import inner membrane translocase subunit Tim10;Mitochondrial import inner membrane translocase subunit Tim9	intracellular protein transport;protein targeting;protein transport;mitochondrial inner membrane	None;None	None;None	None;None	None;None	Shared
Non-tumor	Securin-separase complex	5642	Yes	CORUM;Hu.Map	None	MI:0027- cosedimentation; MI:0071- molecular sieving	ESPL1;PTTG1	15880121	None	None	Securin ;Separin	nuclear division;chromosome segregation	None;None	None;None	None;None	None;None	Uniq
Non-tumor	DTX3L-PARP9 complex	7384	Yes	CORUM;Hu.Map	HEK293T cells	MI:0019-coimmunoprecipitation	DTX3L;PARP9	26479788	mediates ubiquitination of both host histones and viral proteases to enhance IFN-dependent immunity and thereby control viral infection.	None	Poly [ADP-ribose] polymerase 9;E3 ubiquitin-protein ligase DTX3L	protein ubiquitination;defense response to virus	None;None	None;None	None;None	None;None	Uniq
Non-tumor	IFP35-NMI complex	1064	Yes	CORUM;Hu.Map	None	MI:0019-coimmunoprecipitation;MI:0018-two hybrid;MI:0071-molecular sieving	IFI35;NMI	10950963	The authors show that IFP 35 is degraded in a proteasome-mediated process, and that a novel function of Nmi is to prevent IFP 35 degradation.	None	Interferon-induced 35 kDa protein;N-myc-interactor	proteasome-mediated ubiquitin-dependent protein catabolic process;ubiquitin-dependent protein catabolic process	None;None	None;None	None;None	None;None	Uniq
Non-tumor	TBPIP/HOP2-MND1 complex	254	No	CORUM;Hu.Map	None	MI:0004-affinity chromatography technologies	MND1;PSMC3IP	16407260	The complex ensures proper pairing between homologous chromosomes.	None	Meiotic nuclear division protein 1 homolog;Homologous-pairing protein 2 homolog	reciprocal meiotic recombination;meiotic nuclear division;nuclear division;chromosome segregation;DNA binding;protein binding;nucleus	None;None	None;None	None;None	None;None	Uniq
Non-tumor	NDC80 kinetochore complex	127	No	CORUM;Hu.Map	None	MI:0019- coimmunoprecipitation	NDC80;NUF2;SPC24;SPC25	14699129	Components of the conserved NDC80 complex are required for chromosome congression, and their disruption results in mitotic arrest accompanied by multiple spindle aberrations. hSPC25 is an essential kinetochore component that plays a significant role in proper execution of mitotic events.	None	Kinetochore protein NDC80 homolog;Kinetochore protein Spc24;Kinetochore protein Nuf2 ;Kinetochore protein Spc25	mitotic cell cycle;chromosome segregation;chromosome, centromeric region	None;None;None;None	None;None;None;None	None;None;None;None	None;None;None;None	Uniq
Non-tumor	GINS complex	678	No	CORUM;Hu.Map	None	MI:0019- coimmunoprecipitation	GINS1;GINS2;GINS3;GINS4	17170760	This complex stimulates DNA polymerase alpha-primase.	None	DNA replication complex GINS protein PSF1 ;DNA replication complex GINS protein SLD5 ;DNA replication complex GINS protein PSF3 ;DNA replication complex GINS protein PSF2	pre-replicative complex assembly involved in nuclear cell cycle DNA replication;DNA replication origin binding;nucleus	None;None;None;None	None;None;None;None	None;None;None;None	None;None;None;None	Uniq
Non-tumor		HuMAP2_03146	Yes	Hu.Map			AGRP;TK1					Golgi lumen;long-day photoperiodism;DNA synthesis involved in mitotic DNA replication;deoxyribonucleoside monophosphate biosynthetic process;thymidine metabolic process;thymidine biosynthetic process;positive regulation of feeding behavior;adult feeding behavior;regulation of feeding behavior;maternal process involved in female pregnancy;eating behavior;feeding behavior;nucleobase-containing comp…	None;None	None;None	None;None	None;None	Uniq
Non-tumor		HuMAP2_04528	Yes	Hu.Map			CHMP1A;CHMP4A;CHMP4B;CHMP5;STMN4					amphisome membrane;kinetochore microtubule;multivesicular body membrane;multivesicular body;autophagosome membrane;ESCRT III complex;nuclear pore;kinetochore;midbody;lysosomal membrane;membrane coat;cytoplasmic side of plasma membrane;endosome;condensed nuclear chromosome;extracellular exosome;plasma membrane;cytosol;microtubule organizing center;nuclear matrix;vesicle fusion with vacuole;multive…	None;None;None;None;None	None;None;None;None;None	None;None;None;HF;None	None;None;None;None;None	Uniq
Non-tumor		HuMAP2_00466	Yes	Hu.Map			IL31RA;NTHL1					presynaptic membrane;receptor complex;axon;defense response to other organism;base-excision repair, AP site formation;glandular epithelial cell differentiation;acute inflammatory response to antigenic stimulus;depyrimidination;negative regulation of macrophage activation;homeostatic process;monocyte differentiation;macrophage differentiation;receptor signaling pathway via JAK-STAT;nucleotide-exci…	None;None	None;None	None;None	None;None	Uniq
Non-tumor		HuMAP2_01786	Yes	Hu.Map			NEBL;SH3PXD2A;SUFU;TRIM39;ZNF764					GLI-SUFU complex;I band;podosome;anchoring junction;ciliary base;ciliary tip;stress fiber;Z disc;negative regulation of ubiquitin-dependent protein catabolic process;smoothened signaling pathway involved in spinal cord motor neuron cell fate specification;cardiac muscle thin filament assembly;smoothened signaling pathway involved in ventral spinal cord interneuron specification;smoothened signali…	None;None;None;None;None	None;None;None;None;None	None;None;None;None;None	None;None;None;None;None	Uniq
Non-tumor		HuMAP2_06339	Yes	Hu.Map			AP1G2;BRCA2;DNAJB8;MLF1;SYNRG					AP-1 adaptor complex;BRCA2-MAGE-D1 complex;nuclear ubiquitin ligase complex;clathrin coat of trans-Golgi network vesicle;DNA repair complex;Golgi-associated vesicle;lateral element;perinuclear region of cytoplasm;secretory granule;transport vesicle;Golgi apparatus;mitotic recombination-dependent replication fork processing;negative regulation of mammary gland epithelial cell proliferation;myeloid…	None;None;None;None;None	None;None;None;None;None	None;None;None;None;None	None;None;None;None;None	Uniq
Non-tumor		HuMAP2_06374	Yes	Hu.Map			IGF1R;INSR					insulin receptor complex;caveola;receptor complex;axon;protein kinase complex;alphav-beta3 integrin-IGF-1-IGF1R complex;nuclear lumen;dendrite membrane;neuronal cell body membrane;T-tubule;late endosome;nuclear envelope;endosome membrane;membrane;lysosome;positive regulation of protein-containing complex disassembly;dendritic spine maintenance;amyloid-beta clearance;peptidyl-tyrosine autophosphor…	None;None	Scaffold;Scaffold	None;None	Innate;None	Uniq
Non-tumor		HuMAP2_01996	Yes	Hu.Map			CTRL;PSME1;PSME2					proteasome activator complex;proteasome complex;positive regulation of endopeptidase activity;regulation of proteasomal protein catabolic process;regulation of G1/S transition of mitotic cell cycle;antigen processing and presentation of exogenous antigen;protein catabolic process;endopeptidase activator activity;serine-type peptidase activity;serine-type endopeptidase activity	None;None;None	None;None;None	None;None;None	None;None;None	Uniq
Non-tumor		HuMAP2_06751	Yes	Hu.Map			IGF2BP1;IGF2BP2;IGF2BP3;YBX3					cytoplasmic stress granule;P-body;CRD-mediated mRNA stability complex;cytoplasm;cytosol;nucleus;perinuclear region of cytoplasm;filopodium;bicellular tight junction;growth cone;dendritic spine;CRD-mediated mRNA stabilization;regulation of gene expression;mRNA transport;regulation of cytokine production;negative regulation of translation;positive regulation of cytoplasmic translation;nervous syste…	None;None;None;None	None;None;None;None	None;None;None;None	None;None;None;None	Uniq
Non-tumor		HuMAP2_00476	Yes	Hu.Map			HDLBP;MOV10;UPF1					P-body;supraspliceosomal complex;exon-exon junction complex;P granule;high-density lipoprotein particle;polysome;cytoplasmic ribonucleoprotein granule;cytoplasmic stress granule;cytosol;chromosome, telomeric region;nucleus;positive regulation of mRNA catabolic process;3'-UTR-mediated mRNA destabilization;nuclear-transcribed mRNA catabolic process, RNase MRP-dependent;miRNA-mediated gene silencing…	None;None;None	None;None;None	None;None;None	None;Innate;None	Uniq
Non-tumor		HuMAP2_04805	Yes	Hu.Map			AMOTL1;AMOTL2;CRB3;MPP5;TEAD3;YAP1					bicellular tight junction;subapical complex;TEAD-YAP complex;cell junction;cytoplasmic vesicle;female germ cell nucleus;apical junction complex;recycling endosome;hippo signaling;establishment of cell polarity involved in ameboidal cell migration;enterocyte differentiation;regulation of cell migration;actin cytoskeleton organization;Wnt signaling pathway;asymmetric neuroblast division;positive re…	None;None;None;None;None;None	None;None;None;None;None;None	None;None;None;None;None;None	None;None;None;None;None;None	Uniq
Non-tumor		HuMAP2_00539	Yes	Hu.Map			CTSD;NAPSA;SERPING1					extracellular space;lysosome;alveolar lamellar body;multivesicular body lumen;collagen-containing extracellular matrix;extracellular exosome;endosome lumen;tertiary granule lumen;specific granule lumen;platelet alpha granule lumen;lysosomal lumen;melanosome;ficolin-1-rich granule lumen;blood microparticle;extracellular region;negative regulation of complement activation, lectin pathway;insulin re…	None;None;None	None;None;None	None;None;None	Innate;None;Innate	Uniq
Non-tumor		HuMAP2_00751	Yes	Hu.Map			FRRS1L;PNPT1;TATDN1;TBRG4					mitochondrial degradosome;mitochondrial matrix;ribonucleoprotein granule;polysomal ribosome;mitochondrial intermembrane space;mitochondrion;RNA import into mitochondrion;mitochondrial mRNA polyadenylation;mitochondrial mRNA processing;mitochondrial RNA catabolic process;mitochondrial RNA 5'-end processing;mitochondrial RNA 3'-end processing;regulation of glutamate receptor signaling pathway;mitoc…	None;None;None;None	None;None;None;None	None;None;None;None	None;None;None;None	Uniq
Non-tumor		HuMAP2_03052	Yes	Hu.Map			IFIT1;IFIT2;IFIT3;PHACTR4;RAB9B					host cell;phagocytic vesicle;cytoplasm;phagocytic vesicle membrane;cytosol;secretory granule membrane;response to virus;defense response to virus;negative regulation of protein binding;cellular response to type I interferon;intracellular transport of viral protein in host cell;closure of optic fissure;negative regulation of helicase activity;negative regulation of integrin-mediated signaling path…	None;None;None;None;None	None;None;None;None;None	None;None;None;None;None	Innate;Innate;Innate;None;None	Uniq
Non-tumor		HuMAP2_05028	Yes	Hu.Map			IFNA2;ISG15					extracellular region;defense response to virus;positive regulation of protein oligomerization;negative regulation of T-helper 2 cell cytokine production;regulation of type II interferon production;ISG15-protein conjugation;negative regulation of interleukin-13 production;negative regulation of T cell differentiation;negative regulation of interleukin-5 production;modification-dependent protein ca…	None;None	None;None	None;None	Innate;Innate	Shared
Non-tumor		HuMAP2_06425	Yes	Hu.Map			CCDC112;CCDC85B;NOL4;NOL4L;SKA3;TEX9					centriolar satellite;outer kinetochore;centrosome;spindle microtubule;regulation of microtubule polymerization or depolymerization;negative regulation of fat cell differentiation;chromosome segregation;negative regulation of cell growth;mitotic cell cycle;delta-catenin binding	None;None;None;None;None;None	None;None;None;None;None;None	None;None;None;None;None;None	None;None;None;None;None;None	Uniq
Non-tumor		HuMAP2_02781	Yes	Hu.Map			NCAPD2;NCAPD3;NCAPG;NCAPG2;NCAPH;NCAPH2;SMC2;SMC4					condensed nuclear chromosome;condensin complex;condensed chromosome, centromeric region;condensed chromosome;nuclear chromosome;nucleoplasm;membrane;nucleus;nuclear speck;pericentric heterochromatin;chromosome, centromeric region;mitotic chromosome condensation;meiotic chromosome condensation;positive regulation of chromosome segregation;positive regulation of chromosome separation;positive regul…	None;None;None;None;None;None;None;None	None;None;None;None;None;None;None;None	None;None;None;None;None;None;None;None	None;None;None;None;None;None;None;None	Uniq
Non-tumor		HuMAP2_00927	Yes	Hu.Map			HNRNPA1;KHDRBS1;MOV10;SYNCRIP;THUMPD1;UPF1					catalytic step 2 spliceosome;Grb2-Sos complex;P-body;supraspliceosomal complex;ribonucleoprotein complex;GAIT complex;mCRD-mediated mRNA stability complex;nucleoplasm;CRD-mediated mRNA stability complex;histone pre-mRNA 3'end processing complex;exon-exon junction complex;intracellular non-membrane-bounded organelle;P granule;cytosol;nucleus;cytoplasmic ribonucleoprotein granule;cytoplasmic stress…	None;None;None;None;None;None	None;Scaffold;None;None;None;None	None;None;None;None;None;None	None;None;Innate;None;None;None	Uniq
Non-tumor		HuMAP2_06310	Yes	Hu.Map			EPN1;NDRG2;TYMS					clathrin vesicle coat;clathrin-coated pit;growth cone;cytosol;nucleus;regulation of platelet-derived growth factor production;uracil metabolic process;dTMP biosynthetic process;regulation of vascular endothelial growth factor production;dTTP biosynthetic process;response to organophosphorus;intestinal epithelial cell maturation;vascular associated smooth muscle cell proliferation;tetrahydrofolate…	None;None;None	None;None;None	None;None;None	None;None;None	Uniq
Non-tumor		HuMAP2_05369	Yes	Hu.Map			CSRP1;CTSB;HADH;LGALS1;NOVA2;PPCS;SERPINB4					galectin complex;peptidase inhibitor complex;endolysosome lumen;collagen-containing extracellular matrix;cytoplasm;extracellular space;negative regulation of peptidase activity;regulation of RNA metabolic process;muscle tissue development;plasma cell differentiation;regulation of axon guidance;positive regulation of dendritic cell differentiation;protection from natural killer cell mediated cytot…	None;None;None;None;None;None;None	None;None;None;None;None;None;None	None;None;None;None;None;None;None	None;Innate;None;Innate;None;None;None	Uniq
Non-tumor		HuMAP2_03684	Yes	Hu.Map			NEBL;SH3PXD2A;ZNF764					I band;podosome;anchoring junction;stress fiber;Z disc;cell projection;cardiac muscle thin filament assembly;osteoclast fusion;superoxide metabolic process;superoxide anion generation;superoxide-generating NADPH oxidase activator activity;filamin binding;tropomyosin binding;phosphatidylinositol-5-phosphate binding;phosphatidylinositol-3,4-bisphosphate binding;phosphatidylinositol-4-phosphate bind…	None;None;None	None;None;None	None;None;None	None;None;None	Uniq
Non-tumor		HuMAP2_04125	Yes	Hu.Map			FBLIM1;KIAA0100;KIF14;TEX28;TMCC1;TMCC2;TMCC3					endomembrane system;endoplasmic reticulum-endosome membrane contact site;endoplasmic reticulum membrane;spindle midzone;Flemming body;kinesin complex;cell periphery;rough endoplasmic reticulum;stress fiber;cerebellar granular layer structural organization;regulation of cell maturation;cerebellar Purkinje cell layer structural organization;endosome membrane tubulation;regulation of integrin activa…	None;None;None;None;None;None;None	None;None;None;None;None;None;None	None;None;None;None;None;None;None	None;None;None;None;None;None;None	Uniq
Non-tumor		HuMAP2_03281	Yes	Hu.Map			IRGC;METTL7B					lipid droplet;methylation;thiol S-methyltransferase activity;S-adenosylmethionine-dependent methyltransferase activity;methyltransferase activity	None;None	None;None	None;None	None;None	Uniq
Non-tumor		HuMAP2_05346	Yes	Hu.Map			PAXIP1;PPM1G;SIL1					MLL3/4 complex;histone methyltransferase complex;nuclear matrix;chromosome;chorion development;regulation of cell cycle G2/M phase transition;positive regulation of isotype switching to IgG isotypes;cotranslational protein targeting to membrane;positive regulation of isotype switching;DNA damage response, signal transduction by p53 class mediator;peptidyl-threonine dephosphorylation;histone H3-K4…	None;None;None	None;None;None	None;None;None	None;None;None	Uniq
Non-tumor		HuMAP2_05535	Yes	Hu.Map			PNPT1;TBRG4					mitochondrial degradosome;mitochondrial matrix;ribonucleoprotein granule;polysomal ribosome;mitochondrion;mitochondrial intermembrane space;RNA import into mitochondrion;mitochondrial mRNA polyadenylation;mitochondrial mRNA processing;regulation of cell cycle;mitochondrial RNA catabolic process;mitochondrial RNA 5'-end processing;mitochondrial RNA 3'-end processing;mitochondrial mRNA catabolic pr…	None;None	None;None	None;None	None;None	Uniq
Non-tumor		HuMAP2_02663	Yes	Hu.Map			EPB41L3;KRT222					paranode region of axon;juxtaparanode region of axon;axolemma;intermediate filament;cell-cell junction;cell junction;protein localization to paranode region of axon;protein localization to juxtaparanode region of axon;myelin maintenance;cortical cytoskeleton organization;paranodal junction assembly;cortical actin cytoskeleton organization;actomyosin structure organization;neuron projection morpho…	None;None	None;None	None;None	None;None	Uniq
Non-tumor		HuMAP2_02632	Yes	Hu.Map			AGGF1;COLEC12;RNF220;ZC4H2					nuclear lamina;protein-containing complex;collagen trimer;endocytic vesicle membrane;regulation of transcription regulatory region DNA binding;noradrenergic neuron development;protein monoubiquitination;positive regulation of DNA-binding transcription factor activity;carbohydrate mediated signaling;plasma membrane raft organization;phagocytosis, recognition;toll-like receptor 3 signaling pathway;…	None;None;None;None	None;None;None;None	None;None;None;None	None;Innate;None;None	Uniq
Non-tumor		HuMAP2_03178	Yes	Hu.Map			MKRN2;PARP12					protein auto-ADP-ribosylation;negative regulation of inflammatory response to antigenic stimulus;negative regulation of NIK/NF-kappaB signaling;protein kinase B signaling;protein polyubiquitination;DNA-templated transcription;ubiquitin-dependent protein catabolic process;NAD+- protein-cysteine ADP-ribosyltransferase activity;NAD+-protein ADP-ribosyltransferase activity;NAD+ ADP-ribosyltransferase…	None;None	None;None	None;None	None;None	Uniq
Non-tumor		HuMAP2_05645	Yes	Hu.Map			ATP4A;CAMK2A;CAMK2B;CNTN1;CRMP1;DPYSL3;GNG2;GPM6B;H2BC13;HMGCS1;LIPC;MAPT;PRDM1;SNAP91;STX1B;SYN1;SYP;VSNL1					calcium- and calmodulin-dependent protein kinase complex;cell body;synaptic vesicle;neuron projection;axon;growth cone;presynaptic active zone;tubulin complex;membrane raft;endocytic vesicle membrane;neuromuscular junction;Schaffer collateral - CA1 synapse;extrinsic component of presynaptic endocytic zone membrane;microtubule organizing center;main axon;neurofibrillary tangle;synaptic vesicle mem…	None;None;None;None;None;None;None;None;None;None;None;None;None;None;None;None;None;None	None;None;None;None;None;None;None;None;None;None;None;None;None;None;None;Scaffold;None;None	None;None;None;None;None;None;None;None;None;HF;None;None;None;None;None;None;None;None	None;Innate;None;None;None;None;None;None;None;None;None;None;None;None;None;None;Innate;None	Uniq
Non-tumor		HuMAP2_00970	Yes	Hu.Map			AGTRAP;CRLF3;DIAPH3;ENPP6					actin filament;cytoplasmic vesicle membrane;cell cortex;choline metabolic process;angiotensin-activated signaling pathway;glycerophospholipid catabolic process;positive regulation of receptor signaling pathway via JAK-STAT;actin filament polymerization;negative regulation of G1/S transition of mitotic cell cycle;regulation of blood pressure;negative regulation of cell growth;cytoskeleton organiza…	None;None;None;None	None;None;None;None	None;None;None;None	None;None;None;None	Uniq
Non-tumor		HuMAP2_04263	Yes	Hu.Map			CBR1;CBR3;UBE2V2					UBC13-MMS2 complex;extracellular vesicle;xenobiotic metabolic process;error-free postreplication DNA repair;glucocorticoid metabolic process;vitamin K metabolic process;positive regulation of protein K63-linked ubiquitination;cyclooxygenase pathway;DNA double-strand break processing;postreplication repair;positive regulation of reactive oxygen species metabolic process;positive regulation of doub…	None;None;None	None;None;None	None;None;None	None;None;Innate	Uniq
Non-tumor		HuMAP2_03393	Yes	Hu.Map			EPHB2;SPSB2					hippocampal mossy fiber to CA3 synapse;SCF ubiquitin ligase complex;presynaptic membrane;postsynapse;dendritic spine;postsynaptic membrane;axon;neuron projection retraction;regulation of T-helper 17 type immune response;negative regulation of NMDA glutamate receptor activity;hindbrain tangential cell migration;trans-synaptic signaling by trans-synaptic complex, modulating synaptic transmission;ve…	None;None	None;None	None;None	None;None	Uniq
Non-tumor		HuMAP2_01608	Yes	Hu.Map			IFNA8;IFNW1;ISG15;OMA1;UBR3					ubiquitin ligase complex;natural killer cell activation involved in immune response;positive regulation of peptidyl-serine phosphorylation of STAT protein;T cell activation involved in immune response;defense response to virus;response to exogenous dsRNA;type I interferon-mediated signaling pathway;B cell proliferation;humoral immune response;cellular response to virus;B cell differentiation;regu…	None;None;None;None;None	None;None;None;None;None	None;None;None;None;None	None;None;Innate;None;None	Shared
Non-tumor		HuMAP2_05824	Yes	Hu.Map			AGTRAP;CRLF3;DIAPH3;ENPP6;ZBED8					actin filament;cytoplasmic vesicle membrane;cell cortex;choline metabolic process;angiotensin-activated signaling pathway;glycerophospholipid catabolic process;positive regulation of receptor signaling pathway via JAK-STAT;actin filament polymerization;negative regulation of G1/S transition of mitotic cell cycle;regulation of blood pressure;negative regulation of cell growth;cytoskeleton organiza…	None;None;None;None;None	None;None;None;None;None	None;None;None;None;None	None;None;None;None;None	Uniq
Non-tumor		HuMAP2_06975	Yes	Hu.Map			CTRL;EIF2D;POMP;PSMA1;PSMA2;PSMA3;PSMA4;PSMA5;PSMA6;PSMA7;PSMA8;PSMB1;PSMB10;PSMB2;PSMB3;PSMB4;PSMB5;PSMB6;PSMB7;PSMB8;PSMB9;PSME1;PSME2;PSME4;PSMG1;PSMG2;PSMG3;PSMG4;RNF181;UBFD1					proteasome complex;proteasome core complex;proteasome core complex, alpha-subunit complex;proteasome core complex, beta-subunit complex;spermatoproteasome complex;extracellular exosome;cytosol;nucleoplasm;cytoplasm;nucleus;proteasome activator complex;secretory granule lumen;ficolin-1-rich granule lumen;P-body;protein folding chaperone complex;polysome;proteasome-mediated ubiquitin-dependent prot…	None;None;None;None;None;None;None;None;None;None;None;None;None;None;None;None;None;None;None;None;None;None;None;None;None;None;None;None;None;None	None;None;None;None;None;None;None;None;None;None;None;None;None;None;None;None;None;None;None;None;None;None;None;None;None;None;None;None;None;None	None;None;None;None;None;None;HF;None;None;None;None;None;None;None;None;None;None;None;None;None;None;None;None;None;None;None;None;None;None;None	None;None;None;None;None;None;None;None;None;Innate;None;None;None;None;None;None;None;None;None;None;None;None;None;None;None;None;None;None;None;None	Uniq
Non-tumor		HuMAP2_00367	Yes	Hu.Map			KIAA1549;LGALS1;LGALS3					galectin complex;collagen-containing extracellular matrix;photoreceptor connecting cilium;immunological synapse;ficolin-1-rich granule membrane;secretory granule membrane;spliceosomal complex;extracellular space;extracellular region;positive regulation of dendritic cell differentiation;mononuclear cell migration;negative regulation of immunological synapse formation;negative regulation of protein…	None;None;None	None;None;Scaffold	None;None;None	None;Innate;Innate	Shared
Non-tumor		HuMAP2_04857	Yes	Hu.Map			CFDP1;GTF2E1;GTF2E2;GTF2F1;GTF2F2;IPO7;MFAP1;NHSL1;PAXIP1;POLR2B;PPM1G;SIL1;SMAP;SPOCK1;SUPT4H1;SUPT5H					transcription factor TFIIE complex;transcription factor TFIIF complex;DSIF complex;transcription factor TFIID complex;nucleoplasm;nucleus;MLL3/4 complex;Swr1 complex;microfibril;RNA polymerase II, core complex;sarcoplasm;node of Ranvier;U2-type spliceosomal complex;histone methyltransferase complex;transcription elongation by RNA polymerase II;transcription initiation at RNA polymerase II promote…	None;None;None;None;None;None;None;None;None;None;None;None;None;None;None;None	None;None;None;None;None;None;None;None;None;None;None;None;None;None;None;None	None;None;None;None;None;None;None;None;None;None;None;None;None;None;None;None	None;None;None;None;None;None;None;None;None;None;None;None;None;None;None;None	Uniq
Non-tumor		HuMAP2_06627	Yes	Hu.Map			CHMP2A;CHMP4A;CHMP5;EHBP1L1;ROCK1;STMN4;TRIM35;VTA1					multivesicular body;amphisome membrane;kinetochore microtubule;multivesicular body membrane;autophagosome membrane;membrane coat;nuclear pore;ESCRT III complex;kinetochore;midbody;lysosomal membrane;bleb;endosome;cytoplasmic side of plasma membrane;multivesicular body sorting pathway;multivesicular body assembly;ESCRT III complex disassembly;vesicle fusion with vacuole;multivesicular body-lysosom…	None;None;None;None;None;None;None;None	None;None;None;None;None;None;None;None	None;None;HF;None;None;None;None;HF	None;None;None;None;None;None;None;None	Uniq
Non-tumor		HuMAP2_05952	Yes	Hu.Map			AGTRAP;CRLF3;DIAPH3;ENPP6;MEX3A;MEX3B;SCAMP1;ZBED8;ZNF507					P-body;zymogen granule membrane;clathrin-coated vesicle;choline metabolic process;angiotensin-activated signaling pathway;glycerophospholipid catabolic process;post-Golgi vesicle-mediated transport;positive regulation of receptor signaling pathway via JAK-STAT;actin filament polymerization;negative regulation of G1/S transition of mitotic cell cycle;regulation of blood pressure;glycerophosphochol…	None;None;None;None;None;None;None;None;None	None;None;None;None;None;None;None;None;None	None;None;None;None;None;None;None;None;None	None;None;None;None;None;None;None;None;None	Uniq
Non-tumor		HuMAP2_02554	Yes	Hu.Map			GOLPH3L;GPRC5C;NMT2					host cell;Golgi cisterna;Golgi apparatus;extrinsic component of membrane;Golgi cisterna membrane;trans-Golgi network membrane;cytoplasmic vesicle membrane;vesicle;trans-Golgi network;receptor complex;N-terminal peptidyl-glycine N-myristoylation;intracellular transport of virus;Golgi vesicle budding;regulation of rhodopsin mediated signaling pathway;Golgi to plasma membrane protein transport;posit…	None;None;None	None;None;None	None;None;None	None;None;None	Uniq
Non-tumor		HuMAP2_01667	Yes	Hu.Map			KIF23;PSG3;PSG9;RACGAP1;SECISBP2L;SHCBP1;SMNDC1;XRCC5					centralspindlin complex;spindle;midbody;Flemming body;Ku70:Ku80 complex;transforming growth factor beta ligand-receptor complex;mitotic spindle;DNA-dependent protein kinase complex;ribonucleoprotein complex;nonhomologous end joining complex;nuclear telomere cap complex;microtubule;spindle midzone;site of DNA damage;small-subunit processome;protein-DNA complex;kinesin complex;extrinsic component o…	None;None;None;None;None;None;None;None	None;None;None;None;None;None;None;None	None;None;None;None;None;None;None;None	None;None;None;None;None;None;None;Innate	Uniq
Non-tumor		HuMAP2_00821	Yes	Hu.Map			FYN;RPS6KA1;SRC					extrinsic component of cytoplasmic side of plasma membrane;actin filament;membrane raft;postsynaptic specialization, intracellular component;postsynaptic density;dendritic filopodium;dendritic growth cone;perinuclear endoplasmic reticulum;glial cell projection;perinuclear region of cytoplasm;podosome;synaptic membrane;cell body;caveola;Schaffer collateral - CA1 synapse;mitochondrion;ruffle membra…	None;None;None	None;None;Scaffold	None;None;None	None;None;Innate	Uniq
Non-tumor		HuMAP2_04129	Yes	Hu.Map			GPD2;SLC39A8;TAOK2					glycerol-3-phosphate dehydrogenase complex;dendritic growth cone;organelle membrane;axonal growth cone;cytoplasmic vesicle membrane;receptor complex;mercury ion transport;leukocyte adhesion to arterial endothelial cell;plasma membrane selenite transport;mitochondrial manganese ion transmembrane transport;basal dendrite morphogenesis;glycerophosphate shuttle;intracellular manganese ion homeostasis…	None;None;None	None;None;None	None;None;None	None;None;None	Uniq
Non-tumor		HuMAP2_05062	Yes	Hu.Map			DAAM1;DAAM2;RHOC;RHOD					stereocilium;cleavage furrow;stress fiber;motile cilium;positive regulation of cell migration;actin cytoskeleton organization;skeletal muscle satellite cell migration;regulation of non-canonical Wnt signaling pathway;positive regulation of lipase activity;podocyte cell migration;apical junction assembly;dorsal spinal cord development;negative regulation of oligodendrocyte differentiation;wound he…	None;None;None;None	None;None;None;None	None;None;None;None	None;None;None;None	Uniq
Non-tumor		HuMAP2_06445	Yes	Hu.Map			IFITM1;RTN2;SLC44A1;TMEM128;TMEM208					terminal cisterna;vacuole;sarcoplasmic reticulum membrane;T-tubule;endoplasmic reticulum membrane;intermediate filament;Z disc;vacuolar protein processing;intracellular protein transmembrane transport;choline catabolic process;regulation of glucose import;choline transport;response to interferon-alpha;response to interferon-beta;negative regulation of amyloid-beta formation;negative regulation of…	None;None;None;None;None	None;None;None;None;None	None;None;None;None;None	Innate;None;None;None;None	Uniq
Non-tumor		HuMAP2_06377	Yes	Hu.Map			AP1G2;BRCA2;CEP295;DNAJB8;MLF1;SYNRG					AP-1 adaptor complex;BRCA2-MAGE-D1 complex;nuclear ubiquitin ligase complex;clathrin coat of trans-Golgi network vesicle;DNA repair complex;Golgi-associated vesicle;lateral element;mitotic spindle microtubule;centrosome;perinuclear region of cytoplasm;secretory granule;transport vesicle;mitotic recombination-dependent replication fork processing;positive regulation of centrosome duplication;negat…	None;None;None;None;None;None	None;None;None;None;None;None	None;None;None;None;None;None	None;None;None;None;None;None	Uniq
Non-tumor		HuMAP2_04492	Yes	Hu.Map			NEBL;SH3PXD2A;SH3PXD2B;STK19;ZNF764					podosome;anchoring junction;cell projection;I band;stress fiber;Z disc;superoxide metabolic process;superoxide anion generation;cardiac muscle thin filament assembly;osteoclast fusion;podosome assembly;positive regulation of Ras protein signal transduction;protein localization to membrane;adipose tissue development;eye development;extracellular matrix disassembly;bone development;superoxide-gener…	None;None;None;None;None	None;None;None;None;None	None;None;None;None;None	None;None;None;None;None	Uniq
Non-tumor		HuMAP2_06506	Yes	Hu.Map			IRS2;PIK3CA;PIK3R3					phosphatidylinositol 3-kinase complex, class IA;phosphatidylinositol 3-kinase complex;phosphatidylinositol 3-kinase complex, class IB;intercalated disc;cytosol;lamellipodium;negative regulation of anoikis;phosphatidylinositol-3-phosphate biosynthetic process;phosphatidylinositol phosphate biosynthetic process;protein kinase B signaling;cellular response to glucose stimulus;glucose metabolic proce…	None;None;None	None;None;None	None;None;None	None;Innate;None	Uniq
Non-tumor		HuMAP2_06297	Yes	Hu.Map			SKA1;SKA2;SKA3;SNAP29					outer kinetochore;spindle microtubule;kinetochore;mitotic spindle;ciliary pocket membrane;centrosome;cytosol;SNARE complex;autophagosome membrane;azurophil granule membrane;autophagosome;intercellular bridge;centriolar satellite;presynapse;regulation of microtubule polymerization or depolymerization;chromosome segregation;mitotic cell cycle;cell division;autophagosome membrane docking;vesicle tar…	None;None;None;None	None;None;None;None	None;None;None;None	None;None;None;None	Uniq
Non-tumor		HuMAP2_07006	Yes	Hu.Map			ACSL5;HADH;HDAC10;HSD17B10;NOVA1;NOVA2;NUDT19;PCBP3					mitochondrial ribonuclease P complex;tRNA methyltransferase complex;cytoplasm;mitochondrial matrix;mitochondrion;histone deacetylase complex;mitochondrial nucleoid;peroxisomal matrix;regulation of RNA metabolic process;fatty acid beta-oxidation;negative regulation of cold-induced thermogenesis;regulation of alternative mRNA splicing, via spliceosome;brexanolone metabolic process;positive regulati…	None;None;None;None;None;None;None;None	None;None;None;None;None;None;None;None	None;None;None;None;None;None;None;None	None;None;None;None;None;None;None;None	Uniq
Non-tumor		HuMAP2_01601	Yes	Hu.Map			DLGAP5;TUBB3					mitotic spindle;spindle pole centrosome;cell periphery;filopodium;intercellular bridge;growth cone;microtubule cytoskeleton;lamellipodium;microtubule;axon;mitotic chromosome movement towards spindle pole;dorsal root ganglion development;signaling;netrin-activated signaling pathway;positive regulation of mitotic metaphase/anaphase transition;kinetochore assembly;centrosome localization;mitotic spi…	None;None	None;None	None;None	None;None	Uniq
Non-tumor		HuMAP2_02463	Yes	Hu.Map			CCAR1;LMNB1;NUDT21;P4HA2;P4HB;YWHAB;YWHAZ					melanosome;focal adhesion;procollagen-proline 4-dioxygenase complex;lamin filament;mRNA cleavage factor complex;paraspeckles;nuclear envelope lumen;nuclear lamina;endoplasmic reticulum chaperone complex;nucleoplasm;endoplasmic reticulum lumen;vacuolar membrane;mRNA cleavage and polyadenylation specificity factor complex;hippocampal mossy fiber to CA3 synapse;nuclear inner membrane;perinuclear reg…	None;None;None;None;None;None;None	None;None;None;None;None;None;Scaffold	None;None;None;None;HF;None;None	None;None;None;None;None;None;None	Uniq
Non-tumor		HuMAP2_02066	Yes	Hu.Map			CDCA3;CTDSP1;CTDSP2;CTDSPL;MAP7D1					negative regulation of G1/S transition of mitotic cell cycle;negative regulation of protein phosphorylation;protein dephosphorylation;negative regulation of neurogenesis;biological_process;negative regulation of neuron differentiation;RNA polymerase II CTD heptapeptide repeat phosphatase activity;myosin phosphatase activity;metal ion binding	None;None;None;None;None	None;None;None;None;None	None;None;None;None;None	None;None;None;None;None	Uniq
Non-tumor		HuMAP2_04045	Yes	Hu.Map			DHX35;EXO1;GPATCH1;RIMS4;SH2B2;USB1;WDR83;ZBTB49;ZNF140					catalytic step 2 spliceosome;cytoskeleton of presynaptic active zone;synaptic membrane;intracellular anatomical structure;presynaptic active zone;nucleoplasm;stress fiber;mRNA splicing, via spliceosome;U6 snRNA 3'-end processing;inflammatory response to wounding;humoral immune response mediated by circulating immunoglobulin;B-1 B cell homeostasis;regulation of metabolic process;antigen receptor-m…	None;None;None;None;None;None;None;None;None	None;None;None;None;None;None;None;None;None	None;None;None;None;None;None;None;None;None	None;None;None;None;None;None;None;None;None	Uniq
Non-tumor		HuMAP2_04499	Yes	Hu.Map			ABL1;HRAS;KRAS;NRAS;RIN1					Golgi membrane;GTPase complex;endoplasmic reticulum membrane;cytosol;perinuclear region of cytoplasm;extrinsic component of cytoplasmic side of plasma membrane;endocytic vesicle;tertiary granule membrane;cytoplasm;plasma membrane;ruffle;Golgi apparatus;postsynapse;Ras protein signal transduction;MAPK cascade;regulation of long-term neuronal synaptic plasticity;positive regulation of actin cytoske…	None;None;None;None;None	None;None;None;None;None	None;None;None;None;None	Innate;Innate;None;Innate;None	Uniq
Non-tumor		HuMAP2_02029	Yes	Hu.Map			BAIAP2L1;GOLPH3L;GPRC5C;NMT1;NMT2;ODF3L2					extrinsic component of membrane;host cell;Golgi cisterna;cytoplasmic microtubule;Golgi cisterna membrane;trans-Golgi network membrane;N-terminal peptidyl-glycine N-myristoylation;regulation of rhodopsin mediated signaling pathway;N-terminal protein myristoylation;cellular ketone metabolic process;intracellular transport of virus;Golgi vesicle budding;positive regulation of protein insertion into …	None;None;None;None;None;None	None;None;None;None;None;None	None;None;None;None;None;None	None;None;None;None;None;None	Uniq
Non-tumor		HuMAP2_05251	Yes	Hu.Map			CD63;CERS6;MT-CO1;PLSCR1;RETREG3					multivesicular body, internal vesicle;platelet dense granule membrane;respiratory chain complex IV;mitochondrial respiratory chain complex III;endoplasmic reticulum tubular network;endosome lumen;mitochondrial respiratory chain complex IV;multivesicular body membrane;azurophil granule membrane;melanosome;endoplasmic reticulum membrane;late endosome membrane;pigment granule maturation;regulation o…	None;None;None;None;None	None;None;None;None;None	None;None;None;HF;None	Innate;None;None;Innate;None	Uniq
Non-tumor		HuMAP2_04011	Yes	Hu.Map			AMOTL2;TEAD1;TEAD2;TEAD3;TEAD4;VGLL4;WWTR1;YAP1					TEAD-YAP complex;transcription regulator complex;chromatin;nucleoplasm;female germ cell nucleus;nucleus;protein-DNA complex;hippo signaling;embryonic organ development;lateral mesoderm development;regulation of metanephric nephron tubule epithelial cell differentiation;positive regulation of transcription by RNA polymerase II;heart process;paraxial mesoderm development;embryonic heart tube morpho…	None;None;None;None;None;None;None;None	None;None;None;None;None;None;None;None	None;None;None;None;None;None;None;None	None;None;None;None;None;None;None;None	Uniq
Non-tumor		HuMAP2_01394	Yes	Hu.Map			RAB33B;RAB3A;RAB3B;SYTL4					endosome;synaptic vesicle membrane;synaptic vesicle;presynapse;clathrin-sculpted acetylcholine transport vesicle membrane;clathrin-sculpted glutamate transport vesicle membrane;clathrin-sculpted monoamine transport vesicle membrane;clathrin-sculpted gamma-aminobutyric acid transport vesicle membrane;exocytic vesicle;dopaminergic synapse;platelet alpha granule membrane;perinuclear region of cytopl…	None;None;None;None	None;None;None;None	None;None;None;None	None;None;None;None	Uniq
Non-tumor		HuMAP2_03570	Yes	Hu.Map			BST2;IFNW1					multivesicular body;azurophil granule membrane;membrane raft;response to virus;negative regulation of plasmacytoid dendritic cell cytokine production;defense response to virus;negative regulation of intracellular transport of viral material;positive regulation of leukocyte proliferation;response to interferon-alpha;response to interferon-beta;natural killer cell activation involved in immune resp…	None;None	None;None	None;None	Innate;None	Uniq
Non-tumor		HuMAP2_05986	Yes	Hu.Map			DLGAP5;NAV1;RCC1;RGPD3;RGPD5;RGPD8					nuclear pore;cytoplasm;spindle pole centrosome;axon initial segment;condensed nuclear chromosome;NLS-bearing protein import into nucleus;mitotic spindle organization;chromosome segregation;mitotic chromosome movement towards spindle pole;signaling;mitotic nuclear membrane reassembly;positive regulation of mitotic metaphase/anaphase transition;kinetochore assembly;viral process;centrosome localiza…	None;None;None;None;None;None	None;None;None;None;None;None	None;None;None;None;None;None	None;None;None;None;None;None	Uniq
Non-tumor		HuMAP2_04270	Yes	Hu.Map			PSMB3;PSMB4;PSMB5;PSME2					proteasome complex;proteasome core complex, beta-subunit complex;proteasome core complex;extracellular exosome;proteasome activator complex;nucleoplasm;cytoplasm;cytosol;proteasome-mediated ubiquitin-dependent protein catabolic process;positive regulation of endopeptidase activity;regulation of proteasomal protein catabolic process;negative regulation of inflammatory response to antigenic stimulu…	None;None;None;None	None;None;None;None	None;None;None;None	None;None;None;None	Uniq
Non-tumor		HuMAP2_00666	Yes	Hu.Map			BRIP1;POMK;SLC35F2;TMEM120A;USP30					BRCA1-B complex;cellular_component;nuclear inner membrane;peroxisomal membrane;cellular response to vitamin;meiotic DNA double-strand break processing involved in reciprocal meiotic recombination;spermatogonial cell division;protein K6-linked deubiquitination;pexophagy;negative regulation of mitophagy;chiasma assembly;homologous recombination;protein K11-linked deubiquitination;double-strand brea…	None;None;None;None;None	None;None;None;None;None	None;None;None;None;None	None;None;None;None;None	Uniq
Non-tumor		HuMAP2_04431	Yes	Hu.Map			CARD14;DAPK1;DEPDC1B;IFI30;NOMO1;TTC31					DAPK1-calmodulin complex;multi-pass translocon complex;aggresome;lysosomal lumen;regulation of response to tumor cell;positive regulation of autophagic cell death;antigen processing and presentation of exogenous peptide antigen via MHC class I;cellular response to hydroperoxide;multi-pass transmembrane protein insertion into ER membrane;defense response to tumor cell;intracellular signal transduc…	None;None;None;None;None;None	None;None;None;None;None;None	None;None;None;None;None;None	None;None;None;None;None;None	Uniq
Non-tumor		HuMAP2_05779	Yes	Hu.Map			AGK;TIMM10;TIMM9					TIM22 mitochondrial import inner membrane insertion complex;mitochondrial intermembrane space;mitochondrial intermembrane space protein transporter complex;mitochondrial inner membrane;mitochondrion;TIM23 mitochondrial import inner membrane translocase complex;mitochondrial membrane;mitochondrial outer membrane;protein insertion into mitochondrial inner membrane;protein targeting to mitochondrion…	None;None;None	None;None;None	None;None;None	None;None;None	Shared
Non-tumor		HuMAP2_03614	Yes	Hu.Map			GDPD5;GPD2;LEMD2;PIGQ;ROBO1;SCAMP4;SLC39A8;TRIM15					glycerol-3-phosphate dehydrogenase complex;glycosylphosphatidylinositol-N-acetylglucosaminyltransferase (GPI-GnT) complex;organelle membrane;nuclear inner membrane;endoplasmic reticulum-Golgi intermediate compartment membrane;mercury ion transport;leukocyte adhesion to arterial endothelial cell;plasma membrane selenite transport;mitochondrial manganese ion transmembrane transport;glycerophosphate…	None;None;None;None;None;None;None;None	None;None;None;None;None;None;None;None	None;None;None;None;None;None;None;None	None;None;None;None;None;None;None;Innate	Uniq
Non-tumor		HuMAP2_03465	Yes	Hu.Map			BTBD10;BUB1;BUB1B;BUB3;KCTD20					mitotic checkpoint complex;kinetochore;bub1-bub3 complex;outer kinetochore;anaphase-promoting complex;microtubule organizing center;mitotic spindle assembly checkpoint signaling;meiotic sister chromatid cohesion, centromeric;negative regulation of ubiquitin-protein transferase activity;positive regulation of phosphorylation;cell division;regulation of sister chromatid cohesion;metaphase/anaphase …	None;None;None;None;None	None;None;None;None;None	None;None;None;None;None	None;None;None;None;None	Uniq
Non-tumor		HuMAP2_06704	Yes	Hu.Map			APIP;DHX15;EGLN1;EML2;ERH;GIPC1;HMGB2;SERPINE1;UTP14A					peptidase inhibitor complex;serine protease inhibitor complex;methylosome;nucleolus;condensed chromosome;U12-type spliceosomal complex;vesicle membrane;glutamatergic synapse;microtubule associated complex;dendritic shaft;small-subunit processome;intracellular anatomical structure;platelet alpha granule lumen;negative regulation of extrinsic apoptotic signaling pathway via death domain receptors;r…	None;None;None;None;None;None;None;None;None	None;None;None;None;None;None;None;None;None	None;None;HF;None;None;None;None;None;None	None;None;None;None;None;None;Innate;Innate;None	Shared
Non-tumor		HuMAP2_07012	Yes	Hu.Map			ABHD6;BSPRY;CEP55;DEAF1;NCS1					AMPA glutamate receptor complex;Flemming body;cell leading edge;perinuclear region of cytoplasm;cleavage furrow;cytoplasm;GABA-ergic synapse;intercellular bridge;late endosome membrane;lysobisphosphatidic acid metabolic process;regulation of retrograde trans-synaptic signaling by endocanabinoid;regulation of endocannabinoid signaling pathway;acylglycerol catabolic process;regulation of mammary gl…	None;None;None;None;None	None;None;None;None;None	None;None;None;None;None	None;None;None;None;None	Uniq
Non-tumor		HuMAP2_01669	Yes	Hu.Map			EFCAB14;GRAMD1B;GRAMD1C;GRAMD2B					endoplasmic reticulum-plasma membrane contact site;cytoplasmic microtubule;endoplasmic reticulum membrane;intracellular sterol transport;cellular response to cholesterol;intermembrane lipid transfer;cholesterol homeostasis;cholesterol transfer activity;cholesterol binding;phosphatidic acid binding;phosphatidylserine binding	None;None;None;None	None;None;None;None	None;None;None;None	None;None;None;None	Uniq
Non-tumor		HuMAP2_03555	Yes	Hu.Map			HAVCR2;MAP3K21;PHLPP1;TSPAN7					mediator complex;immunological synapse;anchoring junction;regulation of tolerance induction dependent upon immune response;negative regulation of interleukin-3 production;negative regulation of granulocyte colony-stimulating factor production;negative regulation of immunological synapse formation;natural killer cell tolerance induction;negative regulation of natural killer cell mediated cytotoxic…	None;None;None;None	None;None;None;None	None;None;None;None	Innate;None;None;None	Uniq
Non-tumor		HuMAP2_04897	Yes	Hu.Map			FAM120C;MOV10;TUT4;UPF1					cytoplasmic ribonucleoprotein granule;P-body;supraspliceosomal complex;exon-exon junction complex;P granule;cytoplasmic stress granule;chromosome, telomeric region;retrotransposon silencing;positive regulation of mRNA catabolic process;histone mRNA catabolic process;3'-UTR-mediated mRNA destabilization;polyuridylation-dependent mRNA catabolic process;nuclear-transcribed mRNA catabolic process, RN…	None;None;None;None	None;None;None;None	None;None;None;None	None;Innate;None;None	Uniq
Non-tumor		HuMAP2_02902	Yes	Hu.Map			AKAP14;EFCAB7;SPA17;SYNJ2BP					cilium;sperm fibrous sheath;cAMP-dependent protein kinase complex;plasma membrane protein complex;sperm principal piece;ciliary membrane;extrinsic component of membrane;motile cilium;axoneme;positive regulation of protein localization to ciliary membrane;negative regulation of sprouting angiogenesis;regulation of Notch signaling pathway;epithelial cilium movement involved in extracellular fluid m…	None;None;None;None	None;None;None;None	None;None;None;None	None;None;None;None	Uniq
Non-tumor		HuMAP2_06771	Yes	Hu.Map			CBR1;CBR3					extracellular vesicle;xenobiotic metabolic process;glucocorticoid metabolic process;vitamin K metabolic process;cyclooxygenase pathway;positive regulation of reactive oxygen species metabolic process;cognition;epithelial cell differentiation;carbonyl reductase (NADPH) activity;15-hydroxyprostaglandin dehydrogenase (NADP+) activity;prostaglandin-E2 9-reductase activity;15-hydroxyprostaglandin-D de…	None;None	None;None	None;None	None;None	Uniq
Non-tumor		HuMAP2_01585	Yes	Hu.Map			AKIRIN2;CTRL;EIF2D;POMP;PSMA1;PSMA2;PSMA3;PSMA4;PSMA5;PSMA6;PSMA7;PSMA8;PSMB1;PSMB10;PSMB2;PSMB3;PSMB4;PSMB5;PSMB6;PSMB7;PSMB8;PSMB9;PSME1;PSME2;PSME4;PSMG1;PSMG2;PSMG3;UBFD1					proteasome complex;proteasome core complex;proteasome core complex, alpha-subunit complex;proteasome core complex, beta-subunit complex;spermatoproteasome complex;extracellular exosome;cytosol;nucleoplasm;nucleus;cytoplasm;proteasome activator complex;secretory granule lumen;ficolin-1-rich granule lumen;P-body;protein folding chaperone complex;polysome;proteasome-mediated ubiquitin-dependent prot…	None;None;None;None;None;None;None;None;None;None;None;None;None;None;None;None;None;None;None;None;None;None;None;None;None;None;None;None;None	None;None;None;None;None;None;None;None;None;None;None;None;None;None;None;None;None;None;None;None;None;None;None;None;None;None;None;None;None	None;None;None;None;None;None;None;HF;None;None;None;None;None;None;None;None;None;None;None;None;None;None;None;None;None;None;None;None;None	None;None;None;None;None;None;None;None;None;None;Innate;None;None;None;None;None;None;None;None;None;None;None;None;None;None;None;None;None;None	Uniq
Non-tumor		HuMAP2_02287	Yes	Hu.Map			CENPA;HJURP					chromosome, centromeric region;CENP-A containing nucleosome;condensed chromosome, centromeric region;pericentric heterochromatin;nucleosome;kinetochore;CENP-A containing chromatin assembly;protein localization to CENP-A containing chromatin;regulation of DNA binding;protein localization to chromosome, centromeric region;kinetochore assembly;regulation of protein-containing complex assembly;establ…	None;None	None;None	None;None	None;None	Uniq
Non-tumor		HuMAP2_05682	Yes	Hu.Map			KIF23;RACGAP1;SHCBP1;SMNDC1					centralspindlin complex;spindle;midbody;Flemming body;mitotic spindle;microtubule;spindle midzone;kinesin complex;extrinsic component of cytoplasmic side of plasma membrane;cleavage furrow;Cajal body;spliceosomal complex;acrosomal vesicle;nucleoplasm;mitotic spindle midzone assembly;positive regulation of cytokinesis;mitotic cytokinesis;mitotic spindle elongation;actomyosin contractile ring assem…	None;None;None;None	None;None;None;None	None;None;None;None	None;None;None;None	Uniq
Non-tumor		HuMAP2_05000	Yes	Hu.Map			HNRNPDL;LARP1B;MKRN2;PABPC1L;PAIP1;PARP12;ZCCHC3					cytoplasmic stress granule;mCRD-mediated mRNA stability complex;viral translation;detection of virus;negative regulation of nuclear-transcribed mRNA catabolic process, deadenylation-dependent decay;positive regulation of RIG-I signaling pathway;CRD-mediated mRNA stabilization;protein auto-ADP-ribosylation;positive regulation by host of viral process;positive regulation of cytoplasmic translation;…	None;None;None;None;None;None;None	None;None;None;None;None;None;None	None;None;None;None;None;None;None	None;None;None;None;None;None;None	Uniq
Non-tumor		HuMAP2_06070	Yes	Hu.Map			NT5C3A;UCHL3					pyrimidine nucleoside metabolic process;nucleotide metabolic process;post-translational protein modification;protein catabolic process;protein deubiquitination;defense response to virus;ubiquitin-dependent protein catabolic process;tRNA 2'-phosphotransferase activity;XMP 5'-nucleosidase activity;deNEDDylase activity;5'-nucleotidase activity;nucleotide binding;peptidase activity;ubiquitin binding;…	None;None	None;None	None;None	None;None	Uniq
Non-tumor		HuMAP2_00221	Yes	Hu.Map			ACAD10;ATP1A1;MYOF;NDUFA10;NDUFB4;NDUFV1;UQCRFS1					mitochondrial respiratory chain complex I;mitochondrial inner membrane;mitochondrion;photoreceptor inner segment membrane;sodium:potassium-exchanging ATPase complex;mitochondrial respiratory chain complex III;mitochondrial matrix;organelle membrane;mitochondrial respiratory chain complex IV;T-tubule;extracellular vesicle;lateral plasma membrane;sperm flagellum;caveola;mitochondrial electron trans…	None;None;None;None;None;None;None	None;None;None;None;None;None;None	None;None;None;None;None;None;None	None;None;None;None;None;None;None	Uniq
Non-tumor		HuMAP2_06967	Yes	Hu.Map			EFCAB14;GRAMD1A;GRAMD1B;GRAMD1C;GRAMD2B					endoplasmic reticulum-plasma membrane contact site;endoplasmic reticulum membrane;organelle membrane contact site;extrinsic component of cytoplasmic side of plasma membrane;cytoplasmic microtubule;autophagosome;intracellular sterol transport;cellular response to cholesterol;intermembrane lipid transfer;cholesterol homeostasis;autophagy;cholesterol transfer activity;cholesterol binding;phosphatidi…	None;None;None;None;None	None;None;None;None;None	None;None;None;None;None	None;None;None;None;None	Uniq
Non-tumor		HuMAP2_04098	Yes	Hu.Map			CDCA2;KIFC1;KPNA1;KPNA2;KPNA5;KPNA6;NUP153;NUP50;RNGTT;RNMT					NLS-dependent protein nuclear import complex;host cell;nucleoplasm;nuclear pore;nuclear membrane;nucleus;mRNA cap methyltransferase complex;nuclear envelope;nuclear periphery;nuclear inclusion body;nuclear pore nuclear basket;mRNA cap binding complex;kinesin complex;protein import into nucleus;NLS-bearing protein import into nucleus;entry of viral genome into host nucleus through nuclear pore com…	None;None;None;None;None;None;None;None;None;None	None;None;None;None;None;None;None;None;None;None	None;None;None;None;None;None;None;None;None;None	None;None;Innate;None;None;None;Innate;None;None;None	Uniq
Non-tumor		HuMAP2_02894	Yes	Hu.Map			GALK2;GALM;PABPC3					cytoplasmic stress granule;ribonucleoprotein complex;galactose metabolic process;carbohydrate metabolic process;galactose catabolic process via UDP-galactose;mRNA metabolic process;carbohydrate phosphorylation;glucose metabolic process;N-acetylgalactosamine kinase activity;aldose 1-epimerase activity;galactokinase activity;poly(U) RNA binding;poly(A) binding;mRNA 3'-UTR binding;carbohydrate bindi…	None;None;None	None;None;None	None;None;None	None;None;None	Uniq
Non-tumor		HuMAP2_06750	Yes	Hu.Map			KIFC1;MSANTD4;RALBP1;REPS1;REPS2;SKI					nuclear body;kinesin complex;clathrin-coated pit;transcription repressor complex;microtubule organizing center;PML body;endocytosis;endosomal transport;doxorubicin transport;nose morphogenesis;negative regulation of Schwann cell proliferation;myotube differentiation;regulation of Cdc42 protein signal transduction;negative regulation of activin receptor signaling pathway;xenobiotic detoxification …	None;None;None;None;None;None	None;None;None;None;None;None	None;None;None;None;None;None	None;None;None;None;None;None	Uniq
Non-tumor		HuMAP2_02542	Yes	Hu.Map			DOHH;EIF5A;PNP;UCHL1					annulate lamellae;neuron projection terminus;cytosol;axon cytoplasm;endoplasmic reticulum membrane;nuclear pore;secretory granule lumen;ficolin-1-rich granule lumen;peptidyl-lysine modification to peptidyl-hypusine;inosine catabolic process;deoxyinosine catabolic process;nicotinamide riboside catabolic process;urate biosynthetic process;purine-containing compound salvage;deoxyadenosine catabolic …	None;None;None;None	None;None;None;None	HF;None;None;None	None;None;None;Innate	Shared
Non-tumor		HuMAP2_00893	Yes	Hu.Map			DDI2;HGS;NT5C3A;PYGB;UCHL3					ESCRT-0 complex;phagocytic vesicle lumen;multivesicular body membrane;azurophil granule lumen;cytosol;pyrimidine nucleoside metabolic process;regulation of DNA stability;membrane invagination;negative regulation of platelet-derived growth factor receptor signaling pathway;nucleotide metabolic process;glycogen catabolic process;cellular response to hydroxyurea;negative regulation of vascular endot…	None;None;None;None;None	None;None;None;None;None	None;None;None;None;None	None;None;None;None;None	Uniq
Non-tumor		HuMAP2_06925	Yes	Hu.Map			ARMC6;ATP6V0D1;ATP6V1A;ATP6V1B1;ATP6V1B2;ATP6V1C2;ATP6V1D;ATP6V1E1;ATP6V1E2;ATP6V1F;ATP6V1G1;ATP6V1G2;ATP6V1H;LEPR;MAGEA2;METTL9;NCOA7;SCO2;SMARCAL1;SNX19					clathrin-coated vesicle membrane;vacuolar proton-transporting V-type ATPase, V1 domain;transmembrane transporter complex;vacuolar proton-transporting V-type ATPase complex;extrinsic component of synaptic vesicle membrane;proton-transporting V-type ATPase complex;lysosomal membrane;microvillus;apical plasma membrane;synaptic vesicle membrane;proton-transporting two-sector ATPase complex;extracellu…	None;None;None;None;None;None;None;None;None;None;None;None;None;None;None;None;None;None;None;None	None;None;None;None;None;None;None;None;None;None;None;None;None;None;None;None;None;None;None;None	None;HF;None;None;HF;None;None;None;None;None;HF;None;HF;None;None;None;None;None;None;None	None;None;None;None;None;None;None;None;None;None;None;None;None;None;None;None;None;None;None;None	Uniq
Non-tumor		HuMAP2_03762	Yes	Hu.Map			ADAR;BTBD10;BUB1;BUB1B;BUB3;CDC20					mitotic checkpoint complex;kinetochore;anaphase-promoting complex;bub1-bub3 complex;spindle;supraspliceosomal complex;nucleoplasm;outer kinetochore;perinuclear region of cytoplasm;microtubule organizing center;mitotic spindle assembly checkpoint signaling;negative regulation of ubiquitin-protein transferase activity;meiotic sister chromatid cohesion, centromeric;cell division;somatic diversificat…	None;None;None;None;None;None	None;None;None;None;None;None	None;None;None;None;None;None	Innate;None;None;None;None;None	Uniq
Non-tumor		HuMAP2_04656	Yes	Hu.Map			FRRS1L;PNPT1;TBRG4					mitochondrial degradosome;mitochondrial matrix;ribonucleoprotein granule;polysomal ribosome;mitochondrial intermembrane space;mitochondrion;RNA import into mitochondrion;mitochondrial mRNA polyadenylation;mitochondrial mRNA processing;mitochondrial RNA catabolic process;mitochondrial RNA 5'-end processing;mitochondrial RNA 3'-end processing;regulation of cell cycle;regulation of glutamate recepto…	None;None;None	None;None;None	None;None;None	None;None;None	Uniq
Non-tumor		HuMAP2_06432	Yes	Hu.Map			ALDH1A2;IFIH1;MPZL1					determination of bilateral symmetry;retinoic acid receptor signaling pathway involved in somitogenesis;regulation of type III interferon production;regulation of vascular endothelial cell proliferation;ureter maturation;9-cis-retinoic acid biosynthetic process;MDA-5 signaling pathway;retinoic acid biosynthetic process;detection of virus;vitamin A metabolic process;positive regulation of response …	None;None;None	None;None;None	None;None;None	None;Innate;None	Uniq
Non-tumor		HuMAP2_04116	Yes	Hu.Map			IFNA1;IFNA1;IFNA10;IFNA16;IFNA17;IFNA2;IFNA5;IFNA6;ISG15					extracellular region;extracellular space;T cell activation involved in immune response;natural killer cell activation involved in immune response;humoral immune response;cytokine-mediated signaling pathway;B cell differentiation;positive regulation of peptidyl-serine phosphorylation of STAT protein;B cell proliferation;response to exogenous dsRNA;defense response to virus;type I interferon-mediat…	None;None;None;None;None;None;None;None;None	None;None;None;None;None;None;None;None;None	None;None;None;None;None;None;None;None;None	Innate;Innate;None;None;None;Innate;None;None;Innate	Shared
Non-tumor		HuMAP2_04789	Yes	Hu.Map			DCAF13;EXO1;GIGYF1;KIAA1671;LHX9;RIMS4;RNF187;SH2B2;SIPA1L3;WDR83;ZBTB49;ZHX1;ZNF140					stress fiber;tricellular tight junction;cytoskeleton of presynaptic active zone;Cul4-RING E3 ubiquitin ligase complex;nucleoplasm;small-subunit processome;synaptic membrane;presynaptic active zone;gonad morphogenesis;dorsal spinal cord interneuron anterior axon guidance;inflammatory response to wounding;oocyte growth;humoral immune response mediated by circulating immunoglobulin;B-1 B cell homeos…	None;None;None;None;None;None;None;None;None;None;None;None;None	None;None;None;None;None;None;None;None;None;None;None;None;None	None;None;None;None;None;None;None;None;None;None;None;None;None	None;None;None;None;None;None;None;None;None;None;None;None;None	Uniq
Non-tumor		HuMAP2_03655	Yes	Hu.Map			CHORDC1;LAP3;PCYT2;SERPINH1;SH3BGRL					cellular_component;endoplasmic reticulum-Golgi intermediate compartment;chondrocyte development involved in endochondral bone morphogenesis;positive regulation of cytoplasmic translational initiation;negative regulation of Rho-dependent protein serine/threonine kinase activity;phosphatidylethanolamine biosynthetic process;collagen biosynthetic process;regulation of cellular response to heat;centr…	None;None;None;None;None	None;None;None;None;None	None;None;HF;None;None	None;None;None;None;None	Uniq
Non-tumor		HuMAP2_05547	Yes	Hu.Map			CCDC51;IL1R2;JUP;PCDH20;YOD1					gamma-catenin-TCF7L2 complex;mitochondrial ATP-gated potassium channel complex;zonula adherens;hemidesmosome;fascia adherens;apicolateral plasma membrane;desmosome;catenin complex;protein-DNA complex;intercalated disc;cornified envelope;specific granule lumen;lateral plasma membrane;cytoplasmic side of plasma membrane;intermediate filament;ficolin-1-rich granule lumen;Z disc;negative regulation o…	None;None;None;None;None	None;None;None;None;None	None;None;None;None;None	None;Innate;None;None;None	Shared
Non-tumor		HuMAP2_04335	Yes	Hu.Map			KIF23;RACGAP1;SHCBP1					centralspindlin complex;spindle;midbody;Flemming body;mitotic spindle;microtubule;spindle midzone;kinesin complex;extrinsic component of cytoplasmic side of plasma membrane;cleavage furrow;acrosomal vesicle;mitotic spindle midzone assembly;positive regulation of cytokinesis;mitotic cytokinesis;mitotic spindle elongation;actomyosin contractile ring assembly;regulation of attachment of spindle micr…	None;None;None	None;None;None	None;None;None	None;None;None	Uniq
Non-tumor		HuMAP2_03473	Yes	Hu.Map			CBL;CBR1;CBR3;PPP5C;TP53I3;UBE2G1;UBE2V2					UBC13-MMS2 complex;cytosol;flotillin complex;protein folding chaperone complex;extracellular vesicle;protein polyubiquitination;protein K63-linked ubiquitination;response to arachidonic acid;error-free postreplication DNA repair;xenobiotic metabolic process;entry of bacterium into host cell;regulation of Rap protein signal transduction;regulation of platelet-derived growth factor receptor-alpha s…	None;None;None;None;None;None;None	Scaffold;None;None;None;None;None;None	None;None;None;None;None;None;None	Innate;None;None;None;None;None;Innate	Uniq
Non-tumor		HuMAP2_06281	Yes	Hu.Map			BMS1;HERC5;SRP68;SRP72					signal recognition particle;signal recognition particle, endoplasmic reticulum targeting;90S preribosome;ribosome;nucleolus;endoplasmic reticulum;SRP-dependent cotranslational protein targeting to membrane;endonucleolytic cleavage of tricistronic rRNA transcript (SSU-rRNA, 5.8S rRNA, LSU-rRNA);ISG15-protein conjugation;regulation of defense response to virus;maturation of SSU-rRNA from tricistron…	None;None;None;None	None;None;None;None	None;None;None;None	None;Innate;None;None	Uniq
Non-tumor		HuMAP2_01459	Yes	Hu.Map			LSM14B;NUPR1;SEMG1;SEMG2;SIRT3					protein-containing complex;protein-DNA complex;intercellular bridge;nucleus;coagulation;positive regulation of serine-type endopeptidase activity;negative regulation of flagellated sperm motility;sperm capacitation;antibacterial humoral response;negative regulation of programmed necrotic cell death;positive regulation of catalase activity;positive regulation of oxidative phosphorylation;regulatio…	None;None;None;None;None	None;None;None;None;None	None;None;None;None;None	None;None;None;None;None	Uniq
Non-tumor		HuMAP2_03534	Yes	Hu.Map			GALK2;GALM;PABPC3;ZC3H3					mRNA cleavage and polyadenylation specificity factor complex;cytoplasmic stress granule;galactose metabolic process;carbohydrate metabolic process;galactose catabolic process via UDP-galactose;regulation of mRNA polyadenylation;mRNA metabolic process;positive regulation of activin receptor signaling pathway;mRNA 3'-end processing;carbohydrate phosphorylation;glucose metabolic process;mRNA transpo…	None;None;None;None	None;None;None;None	None;None;None;None	None;None;None;None	Uniq
Non-tumor		HuMAP2_02148	Yes	Hu.Map			CARNMT1;DTL;LENG9;NR3C2;RNF113A					Cul4B-RING E3 ubiquitin ligase complex;Cul4A-RING E3 ubiquitin ligase complex;U2-type spliceosomal complex;Cul4-RING E3 ubiquitin ligase complex;nucleus;U2-type precatalytic spliceosome;nucleoplasm;carnosine metabolic process;isopeptide cross-linking via N6-glycyl-L-lysine;snoRNA splicing;histidine catabolic process;negative regulation of chemokine-mediated signaling pathway;translesion synthesis…	None;None;None;None;None	None;None;None;None;None	None;None;None;None;None	None;None;None;None;None	Uniq
Non-tumor		HuMAP2_06549	Yes	Hu.Map			DIAPH3;EPHA1;ESPNL;SMG9;USP34					stereocilium tip;actin filament;positive regulation of cell-matrix adhesion;protein K48-linked deubiquitination;nuclear-transcribed mRNA catabolic process, nonsense-mediated decay;actin filament bundle assembly;actin filament polymerization;eye development;substrate adhesion-dependent cell spreading;ephrin receptor signaling pathway;positive regulation of stress fiber assembly;positive regulation…	None;None;None;None;None	None;None;None;None;None	None;None;None;None;None	None;None;None;None;None	Shared
Non-tumor		HuMAP2_04240	Yes	Hu.Map			CD63;CERS6;CLCC1;DAZAP2;GDE1;MT-CO1;PLSCR1;RETREG3;RMND1;SLC35F2;SLC4A7;SPRY2;TMEM208					membrane;multivesicular body, internal vesicle;microtubule end;platelet dense granule membrane;endoplasmic reticulum membrane;respiratory chain complex IV;vacuole;mitochondrial respiratory chain complex III;endoplasmic reticulum tubular network;endosome lumen;mitochondria-associated endoplasmic reticulum membrane;mitochondrial respiratory chain complex IV;multivesicular body membrane;stereocilium…	None;None;None;None;None;None;None;None;None;None;None;None;None	None;None;None;None;None;None;None;None;None;None;None;None;None	None;None;None;HF;None;None;HF;None;None;None;None;None;None	Innate;None;None;None;None;None;Innate;None;None;None;None;None;None	Uniq
Non-tumor		HuMAP2_02318	Yes	Hu.Map			CDCA3;CTDSPL					adherens junction;biological_process;negative regulation of G1/S transition of mitotic cell cycle;negative regulation of protein phosphorylation;cell cycle;RNA polymerase II CTD heptapeptide repeat phosphatase activity;myosin phosphatase activity	None;None	None;None	None;None	None;None	Uniq
Non-tumor		HuMAP2_01192	Yes	Hu.Map			CA12;IGDCC4;PCDHGA11;SGCE;TMEM30B					plasma membrane;sarcoglycan complex;phospholipid-translocating ATPase complex;dystrophin-associated glycoprotein complex;dendrite membrane;sarcolemma;Golgi apparatus;aminophospholipid transport;aminophospholipid translocation;positive regulation of protein exit from endoplasmic reticulum;chloride ion homeostasis;estrous cycle;phospholipid translocation;muscle organ development;cell-matrix adhesio…	None;None;None;None;None	None;None;None;None;None	None;None;None;None;None	None;None;None;None;None	Uniq
Non-tumor		HuMAP2_06738	Yes	Hu.Map			C20orf27;C2orf74;CCDC85B;CCDC85C;CNST;CSRNP1;CSRNP2;EIF2AK4;ERBIN;HOMEZ;KANK3;KIF18A;LRRC1;MKI67;PEAK1;PLCL2;PPP1CA;PPP1CC;PPP1R11;PPP1R13L;PPP1R18;PPP1R37;PPP1R3B;PPP1R3D;PPP1R9A;PPP1R9B;RIF1;SCRIB;SHOC2;TANC2;ZFYVE16;ZFYVE9					protein phosphatase type 1 complex;glycogen granule;adherens junction;PTW/PP1 phosphatase complex;dendritic spine;condensed chromosome;cytoplasmic side of dendritic spine plasma membrane;chromosome, telomeric repeat region;cell junction;Scrib-APC-beta-catenin complex;cortical actin cytoskeleton;glutamatergic synapse;extrinsic component of postsynaptic density membrane;filopodium;postsynaptic dens…	None;None;None;None;None;None;None;None;None;None;None;None;None;None;None;None;None;None;None;None;None;None;None;None;None;None;None;None;None;None;None;None	None;None;None;None;None;None;None;Scaffold;None;None;None;None;None;None;None;None;None;None;None;None;None;None;None;None;None;Scaffold;None;None;Scaffold;None;None;None	None;None;None;None;None;None;None;None;None;None;None;None;None;None;None;None;None;None;None;None;None;None;None;None;None;None;None;None;None;None;None;None	None;None;None;None;None;None;None;None;None;None;None;None;None;None;None;None;Innate;Innate;None;None;None;None;None;None;None;None;None;None;None;None;None;None	Uniq
Non-tumor		HuMAP2_05307	Yes	Hu.Map			CHORDC1;CSRP1;LAP3;PCYT2;PITPNB					cellular_component;focal adhesion;cytoplasm;endoplasmic reticulum membrane;Z disc;negative regulation of Rho-dependent protein serine/threonine kinase activity;muscle tissue development;phosphatidylethanolamine biosynthetic process;regulation of cellular response to heat;centrosome duplication;regulation of centrosome duplication;phospholipid biosynthetic process;nucleus organization;phospholipid…	None;None;None;None;None	None;None;None;None;None	None;None;None;HF;None	None;None;None;None;None	Uniq
Non-tumor		HuMAP2_05319	Yes	Hu.Map			DPP9;FBXO45;IRF9;STAT1;STAT2;WARS2;ZNF692					ISGF3 complex;RNA polymerase II transcription regulator complex;postsynaptic cytosol;presynaptic cytosol;chromatin;nucleoplasm;cell leading edge;SCF ubiquitin ligase complex;defense response to virus;receptor signaling pathway via JAK-STAT;type I interferon-mediated signaling pathway;response to peptide hormone;defense response;synapse assembly involved in innervation;negative regulation by virus…	None;None;None;None;None;None;None	None;None;None;None;Scaffold;None;None	None;None;None;None;None;None;None	None;None;Innate;Innate;Innate;None;None	Uniq
Non-tumor		HuMAP2_06036	Yes	Hu.Map			ACBD7;FYN;PRUNE2;SRC					extrinsic component of cytoplasmic side of plasma membrane;actin filament;membrane raft;postsynaptic specialization, intracellular component;postsynaptic density;dendritic filopodium;dendritic growth cone;perinuclear endoplasmic reticulum;glial cell projection;perinuclear region of cytoplasm;podosome;synaptic membrane;cell body;caveola;Schaffer collateral - CA1 synapse;mitochondrion;ruffle membra…	None;None;None;None	None;None;None;Scaffold	None;None;None;None	None;None;None;Innate	Uniq
Non-tumor		HuMAP2_05264	Yes	Hu.Map			BUB1;BUB1B;BUB3;ZFC3H1;ZNF207					kinetochore;mitotic checkpoint complex;bub1-bub3 complex;spindle matrix;spindle;outer kinetochore;exosome (RNase complex);anaphase-promoting complex;nucleolus;microtubule organizing center;mitotic spindle assembly checkpoint signaling;meiotic sister chromatid cohesion, centromeric;cell division;regulation of chromosome segregation;negative regulation of ubiquitin-protein transferase activity;atta…	None;None;None;None;None	None;None;None;None;None	None;None;None;None;None	None;None;None;None;None	Uniq
Non-tumor		HuMAP2_02127	Yes	Hu.Map			CCDC88C;MCM10;MCM2;MCM3;MCM4;MCM5;MCM6;MCM7;MCMBP;TIMELESS					MCM complex;CMG complex;chromosome, telomeric region;nucleoplasm;nucleus;nucleolus;replication fork protection complex;alpha DNA polymerase:primase complex;cell junction;nuclear origin of replication recognition complex;nuclear replication fork;chromatin;anchoring junction;centrosome;double-strand break repair via break-induced replication;regulation of DNA-templated DNA replication initiation;DN…	None;None;None;None;None;None;None;None;None;None	None;None;None;None;None;None;None;None;None;None	None;None;None;HF;None;None;None;None;None;HF	None;None;None;None;None;None;None;None;None;None	Uniq
Non-tumor		HuMAP2_03756	Yes	Hu.Map			MELK;PTPN21;RHPN1					cell cortex;intrinsic apoptotic signaling pathway in response to oxidative stress;neural precursor cell proliferation;negative regulation of stress fiber assembly;G2/M transition of mitotic cell cycle;hemopoiesis;protein dephosphorylation;cell population proliferation;protein autophosphorylation;non-membrane spanning protein tyrosine kinase activity;protein tyrosine phosphatase activity;lipid bin…	None;None;None	None;Scaffold;None	None;None;None	None;None;None	Uniq
Non-tumor		HuMAP2_00948	Yes	Hu.Map			HNRNPDL;MKRN2;PABPC1L;PAIP1;PARP12;ZCCHC3					mCRD-mediated mRNA stability complex;cytoplasmic stress granule;viral translation;detection of virus;negative regulation of nuclear-transcribed mRNA catabolic process, deadenylation-dependent decay;positive regulation of RIG-I signaling pathway;CRD-mediated mRNA stabilization;protein auto-ADP-ribosylation;positive regulation by host of viral process;positive regulation of cytoplasmic translation;…	None;None;None;None;None;None	None;None;None;None;None;None	None;None;None;None;None;None	None;None;None;None;None;None	Uniq
Non-tumor		HuMAP2_06702	Yes	Hu.Map			CAPS;DLGAP5;EML6;TUBB2B;TUBB3;TUBB4A;TUBB6					mitotic spindle;intercellular bridge;microtubule;microtubule cytoskeleton;internode region of axon;cytoplasm;spindle pole centrosome;neuronal cell body;myelin sheath;cell periphery;nucleus;filopodium;microtubule cytoskeleton organization;mitotic cell cycle;positive regulation of axon guidance;mitotic chromosome movement towards spindle pole;dorsal root ganglion development;signaling;netrin-activa…	None;None;None;None;None;None;None	None;None;None;None;None;None;None	None;None;None;None;None;None;None	None;None;None;None;None;None;None	Uniq
Non-tumor		HuMAP2_05570	Yes	Hu.Map			GNAT3;RAB5A;RAB5B;RAB5C;RAB7A;RAP1B;RPN1;SSR2;TPX2					melanosome;lipid droplet;endomembrane system;early endosome membrane;endosome;azurophil granule membrane;phagocytic vesicle;phagocytic vesicle membrane;postsynaptic early endosome;secretory granule membrane;synaptic vesicle membrane;extracellular exosome;cytoplasmic side of early endosome membrane;alveolar lamellar body;axon hillock;membrane raft;endosome membrane;early phagosome;somatodendritic …	None;None;None;None;None;None;None;None;None	None;None;None;None;None;None;None;None;None	None;None;None;None;HF;None;None;None;None	None;None;None;None;None;None;None;None;None	Uniq
Non-tumor		HuMAP2_04643	Yes	Hu.Map			AMER1;APC;AXIN1;CDH1;CDH12;CDH2;CDH4;CTNNA3					catenin complex;adherens junction;lamellipodium;lateral plasma membrane;fascia adherens;beta-catenin destruction complex;Wnt signalosome;desmosome;cortical actin cytoskeleton;plasma membrane;cell junction;perinuclear region of cytoplasm;flotillin complex;apicolateral plasma membrane;apical junction complex;plasma membrane raft;intercalated disc;cell periphery;cytoplasmic microtubule;apical part o…	None;None;None;None;None;None;None;None	None;None;Scaffold;None;None;None;None;None	None;None;None;None;None;None;None;None	None;None;None;None;None;None;None;None	Uniq
Non-tumor		HuMAP2_00810	Yes	Hu.Map			DENND6A;DIP2A;HAVCR2;MAP3K21;PHLPP1;RPS6KC1;TSPAN7					early endosome;mediator complex;immunological synapse;anchoring junction;cell surface;regulation of tolerance induction dependent upon immune response;negative regulation of interleukin-3 production;negative regulation of granulocyte colony-stimulating factor production;negative regulation of immunological synapse formation;natural killer cell tolerance induction;negative regulation of natural ki…	None;None;None;None;None;None;None	None;None;None;None;None;None;None	None;None;None;None;None;None;None	None;None;Innate;None;None;None;None	Uniq
Non-tumor		HuMAP2_03769	Yes	Hu.Map			OXSR1;RELL1					microtubule cytoskeleton;chemokine (C-X-C motif) ligand 12 signaling pathway;chemokine (C-C motif) ligand 21 signaling pathway;osmosensory signaling pathway;negative regulation of potassium ion transmembrane transporter activity;cellular hypotonic response;positive regulation of T cell chemotaxis;cellular response to chemokine;positive regulation of p38MAPK cascade;peptidyl-threonine phosphorylat…	None;None	None;None	None;None	None;None	Uniq
Non-tumor		HuMAP2_01002	Yes	Hu.Map			BLVRA;ENTPD4;PCYOX1;RRAGB					Gtr1-Gtr2 GTPase complex;lysosome;lysosomal membrane;very-low-density lipoprotein particle;autophagosome membrane;CTP metabolic process;nucleobase-containing small molecule catabolic process;GDP catabolic process;prenylcysteine catabolic process;UDP catabolic process;prenylated protein catabolic process;heme catabolic process;cellular response to leucine starvation;regulation of TOR signaling;pos…	None;None;None;None	None;None;None;None	None;None;None;None	None;None;None;None	Uniq
Non-tumor		HuMAP2_03782	Yes	Hu.Map			LGALS3BP;SPRYD3;ZNF451					platelet dense granule lumen;PML body;blood microparticle;negative regulation of transcription initiation by RNA polymerase II;cellular defense response;protein sumoylation;negative regulation of transforming growth factor beta receptor signaling pathway;endocytosis;SUMO ligase activity;transcription regulator inhibitor activity;scavenger receptor activity;transcription corepressor activity;seque…	None;None;None	None;None;None	None;None;None	None;None;None	Shared
Non-tumor		HuMAP2_04376	Yes	Hu.Map			CDCA5;RAD21;SMC1B;WAPL					chromosome, centromeric region;cohesin complex;chromosome;chromatin;meiotic cohesin complex;nucleoplasm;lateral element;cytosol;nucleus;condensed nuclear chromosome;intercellular bridge;spindle pole;nuclear matrix;mitotic spindle;sister chromatid cohesion;protein localization to chromatin;cell division;double-strand break repair;regulation of cohesin loading;chromatin looping;negative regulation …	None;None;None;None	None;None;None;None	None;None;None;None	None;Innate;None;None	Uniq
Non-tumor		HuMAP2_01632	Yes	Hu.Map			COLEC12;RNF220;ZC4H2					nuclear lamina;protein-containing complex;collagen trimer;endocytic vesicle membrane;postsynaptic membrane;regulation of transcription regulatory region DNA binding;noradrenergic neuron development;protein monoubiquitination;positive regulation of DNA-binding transcription factor activity;carbohydrate mediated signaling;plasma membrane raft organization;phagocytosis, recognition;toll-like recepto…	None;None;None	None;None;None	None;None;None	Innate;None;None	Uniq
Non-tumor		HuMAP2_05891	Yes	Hu.Map			HACD1;MSS51;NUPR1;POLL;SEMG1;SEMG2;SYN2					protein-DNA complex;SNARE complex;site of double-strand break;intercellular bridge;Schaffer collateral - CA1 synapse;coagulation;positive regulation of serine-type endopeptidase activity;negative regulation of flagellated sperm motility;sperm capacitation;antibacterial humoral response;negative regulation of programmed necrotic cell death;positive regulation of oxidative phosphorylation;regulatio…	None;None;None;None;None;None;None	None;None;None;None;None;None;None	None;None;None;None;None;None;None	None;None;None;None;None;None;None	Uniq
Non-tumor		HuMAP2_02507	Yes	Hu.Map			ABHD16A;GJA1;HTR3C;SCNN1D;TMEM186;TMTC3;WLS					serotonin-activated cation-selective channel complex;sodium channel complex;gap junction;Golgi-associated vesicle membrane;connexin complex;cell-cell contact zone;tight junction;intercalated disc;Golgi membrane;endocytic vesicle membrane;positive regulation of mesodermal cell differentiation;prostaglandin catabolic process;negative regulation of gonadotropin secretion;positive regulation of morph…	None;None;None;None;None;None;None	None;Scaffold;None;None;None;None;None	None;None;None;None;None;None;None	None;Innate;None;None;None;None;None	Uniq
Non-tumor		HuMAP2_06988	Yes	Hu.Map			PLSCR4;ZDHHC17					Golgi-associated vesicle membrane;presynaptic membrane;cell projection;regulation of neurotrophin TRK receptor signaling pathway;regulation of programmed cell death;plasma membrane phospholipid scrambling;lipoprotein transport;protein palmitoylation;peptidyl-L-cysteine S-palmitoylation;regulation of ERK1 and ERK2 cascade;axonogenesis;cellular response to lipopolysaccharide;positive regulation of …	None;None	None;None	None;None	None;None	Uniq
Non-tumor		HuMAP2_05999	Yes	Hu.Map			MGST2;OXSR1;RELL1;RELL2					basement membrane;positive regulation of p38MAPK cascade;chemokine (C-X-C motif) ligand 12 signaling pathway;membrane lipid catabolic process;chemokine (C-C motif) ligand 21 signaling pathway;osmosensory signaling pathway;negative regulation of potassium ion transmembrane transporter activity;cellular hypotonic response;leukotriene biosynthetic process;glutathione biosynthetic process;positive re…	None;None;None;None	None;None;None;None	None;None;None;None	None;None;None;None	Uniq
Non-tumor		HuMAP2_02558	Yes	Hu.Map			CCAR1;HDGF;IQGAP1;LMNB1;LSM3;P4HA1;P4HA2;PDCD4;SGTB;YWHAB;YWHAE;YWHAG;YWHAH;YWHAQ;YWHAZ					focal adhesion;melanosome;extracellular exosome;procollagen-proline 4-dioxygenase complex;TRC complex;cerebellar granule cell to Purkinje cell synapse;cytosol;lamin filament;Lsm1-7-Pat1 complex;Lsm2-8 complex;presynapse;cytoplasm;slit diaphragm;U6 snRNP;nuclear envelope lumen;nuclear lamina;membrane;vacuolar membrane;precatalytic spliceosome;endoplasmic reticulum lumen;U4/U6 x U5 tri-snRNP comple…	None;None;None;None;None;None;None;None;None;None;None;None;None;None;None	None;None;Scaffold;None;None;None;None;None;None;None;None;Scaffold;None;None;Scaffold	None;None;None;None;None;None;None;None;None;None;None;None;None;None;None	None;None;None;None;None;None;None;None;None;None;Innate;None;None;None;None	Uniq
Non-tumor		HuMAP2_00923	Yes	Hu.Map			AGTRAP;CRLF3;DIAPH3;ENPP6;SCAMP1					zymogen granule membrane;clathrin-coated vesicle;plasma membrane;actin filament;specific granule membrane;trans-Golgi network membrane;recycling endosome membrane;synaptic vesicle membrane;cytoplasmic vesicle membrane;choline metabolic process;angiotensin-activated signaling pathway;glycerophospholipid catabolic process;post-Golgi vesicle-mediated transport;positive regulation of receptor signali…	None;None;None;None;None	None;None;None;None;None	None;None;None;None;None	None;None;None;None;None	Uniq
Non-tumor		HuMAP2_02990	Yes	Hu.Map			MICAL2;PLA2G7;PTPRN;PTPRN2;SGSM2					secretory granule;low-density lipoprotein particle;synapse;high-density lipoprotein particle;transport vesicle membrane;axon terminus;ficolin-1-rich granule membrane;actin filament;secretory granule membrane;melanosome;synaptic vesicle membrane;synaptic vesicle;regulation of secretion;insulin secretion involved in cellular response to glucose stimulus;plasma lipoprotein particle oxidation;sulfur …	None;None;None;None;None	None;None;None;None;None	None;None;None;None;None	None;None;None;None;None	Uniq
Non-tumor		HuMAP2_02166	Yes	Hu.Map			LIN37;LIN52;LIN54;LIN9;MYBL2					Myb complex;transcription repressor complex;DRM complex;nucleoplasm;RNA polymerase II transcription repressor complex;reproduction;nucleosome organization;cell cycle;DNA biosynthetic process;mitotic spindle assembly;regulation of DNA-templated transcription;positive regulation of neuron apoptotic process;cellular response to leukemia inhibitory factor;transcription regulatory region nucleic acid …	None;None;None;None;None	None;None;None;None;None	None;None;None;None;None	None;None;None;None;None	Uniq
Non-tumor		HuMAP2_03589	Yes	Hu.Map			ABHD5;ABL1;HRAS;KRAS;NRAS;RIN1					cytosol;GTPase complex;Golgi membrane;endoplasmic reticulum membrane;extrinsic component of cytoplasmic side of plasma membrane;perinuclear region of cytoplasm;endocytic vesicle;tertiary granule membrane;ruffle;lipid droplet;Ras protein signal transduction;MAPK cascade;regulation of long-term neuronal synaptic plasticity;positive regulation of actin cytoskeleton reorganization;endocytosis;positiv…	None;None;None;None;None;None	None;None;None;None;None;None	None;None;None;None;None;None	None;Innate;Innate;None;Innate;None	Uniq
Non-tumor		HuMAP2_02223	Yes	Hu.Map			CD320;PLXNB2;TMX1					semaphorin receptor complex;caveola;endomembrane system;regulation of vitamin metabolic process;B cell costimulation;cobalamin transport;excitatory synapse assembly;ventral spinal cord development;semaphorin-plexin signaling pathway involved in axon guidance;regulation of neuron migration;positive regulation of axonogenesis;semaphorin-plexin signaling pathway;neuroblast proliferation;regulation o…	None;None;None	None;None;None	None;None;None	None;None;None	Uniq
Non-tumor		HuMAP2_06894	Yes	Hu.Map			ADCK5;ATF3;BRCA1;FOSB;JUNB					RNA polymerase II transcription regulator complex;CHOP-ATF3 complex;BRCA1-BARD1 complex;BRCA1-B complex;transcription factor AP-1 complex;chromatin;nuclear ubiquitin ligase complex;BRCA1-C complex;gamma-tubulin ring complex;BRCA1-A complex;DNA repair complex;lateral element;intracellular non-membrane-bounded organelle;XY body;nucleoplasm;male germ cell nucleus;ubiquitin ligase complex;nucleus;pos…	None;None;None;None;None	None;None;Scaffold;None;None	None;None;None;None;None	None;Innate;None;None;None	Uniq
Non-tumor		HuMAP2_05697	Yes	Hu.Map			ARHGEF1;C1orf198;DAAM1;DAAM2;RHOA;RHOC;RHOD;RTKN2					cleavage furrow;plasma membrane;cytosol;apical junction complex;stereocilium;cell periphery;extrinsic component of cytoplasmic side of plasma membrane;ficolin-1-rich granule membrane;stress fiber;skeletal muscle satellite cell migration;positive regulation of lipase activity;Rho protein signal transduction;apical junction assembly;wound healing, spreading of cells;actin cytoskeleton organization;…	None;None;None;None;None;None;None;None	None;None;None;None;None;None;None;None	None;None;None;None;None;None;None;None	None;None;None;None;None;None;None;None	Uniq
Non-tumor		HuMAP2_06983	Yes	Hu.Map			CD68;CTSO;GRN;RAPGEF6;SYT4					lysosome;dense core granule membrane;neuronal dense core vesicle membrane;microvesicle;astrocyte projection;neuronal dense core vesicle;azurophil granule membrane;endocytic vesicle;plasma membrane;azurophil granule lumen;synaptic vesicle membrane;positive regulation of aspartic-type peptidase activity;negative regulation of short-term neuronal synaptic plasticity;regulation of trans-synaptic sign…	None;None;None;None;None	None;None;None;None;None	None;None;None;None;None	None;None;Innate;None;None	Uniq
Non-tumor		HuMAP2_03171	Yes	Hu.Map			CAV3;CEP95;ENDOD1;MAP7D3;PLSCR1;REEP1;REEP2;REEP4;SPRY2					endoplasmic reticulum tubular network;cytoplasmic microtubule;endoplasmic reticulum;microtubule end;microtubule cytoskeleton;membrane raft;dystrophin-associated glycoprotein complex;membrane;endoplasmic reticulum membrane;T-tubule;intercalated disc;endoplasmic reticulum tubular network organization;negative regulation of MAP kinase activity;regulation of signal transduction by receptor internaliz…	None;None;None;None;None;None;None;None;None	None;None;None;None;None;None;None;None;None	None;None;None;None;HF;None;None;None;None	None;None;None;None;Innate;None;None;None;None	Uniq
Non-tumor		HuMAP2_01558	Yes	Hu.Map			CCDC25;EPN1;NDRG2;TYMS					clathrin vesicle coat;clathrin-coated pit;growth cone;endomembrane system;regulation of platelet-derived growth factor production;uracil metabolic process;dTMP biosynthetic process;regulation of vascular endothelial growth factor production;dTTP biosynthetic process;response to organophosphorus;intestinal epithelial cell maturation;vascular associated smooth muscle cell proliferation;tetrahydrofo…	None;None;None;None	None;None;None;None	None;None;None;None	None;None;None;None	Uniq
Non-tumor		HuMAP2_00172	Yes	Hu.Map			DSC1;DSG1;DSP;EHF;JUP;KPRP;KRT1;KRT17;KRT5;KRT6A;KRT77					cornified envelope;desmosome;keratin filament;extracellular exosome;ficolin-1-rich granule membrane;fascia adherens;intermediate filament;intercalated disc;gamma-catenin-TCF7L2 complex;lateral plasma membrane;cytoplasmic side of plasma membrane;cytoskeleton;ficolin-1-rich granule lumen;cell-cell junction;adherens junction;zonula adherens;hemidesmosome;gap junction;apicolateral plasma membrane;cyt…	None;None;None;None;None;None;None;None;None;None;None	None;None;None;None;None;None;None;None;None;None;None	None;None;None;None;None;None;None;None;None;None;None	None;None;None;None;None;None;None;None;None;None;None	Shared
Non-tumor		HuMAP2_04155	Yes	Hu.Map			AGRN;FBLN1;FBLN5;FBN1;FBN2;GGNBP2;LDLR;LRP2;PYGB;SORL1;ZFP41					collagen-containing extracellular matrix;elastic fiber;basement membrane;microfibril;extracellular matrix;extracellular region;extracellular exosome;clathrin-coated pit;clathrin-coated endocytic vesicle membrane;PCSK9-LDLR complex;perinucleolar compartment;sorting endosome;nuclear envelope lumen;receptor complex;Golgi cisterna;low-density lipoprotein particle;somatodendritic compartment;endosome …	None;None;None;None;None;None;None;None;None;None;None	None;None;None;None;None;None;None;None;None;None;None	None;None;None;None;None;None;None;None;None;None;None	None;None;None;None;None;None;None;None;None;None;None	Shared
Non-tumor		HuMAP2_05629	Yes	Hu.Map			DSC1;DSG1					desmosome;cornified envelope;ficolin-1-rich granule membrane;gap junction;lateral plasma membrane;cytoplasmic side of plasma membrane;cell-cell junction;homophilic cell adhesion via plasma membrane adhesion molecules;cell-cell adhesion;maternal process involved in female pregnancy;response to progesterone;cell-cell junction assembly;calcium-dependent cell-cell adhesion via plasma membrane cell ad…	None;None	None;None	None;None	None;None	Uniq
Non-tumor		HuMAP2_02502	Yes	Hu.Map			CIAPIN1;NDOR1;NRCAM					axon initial segment;intermediate filament cytoskeleton;mitochondrial intermembrane space;postsynaptic density membrane;iron-sulfur cluster assembly;electron transport chain;cellular response to menadione;clustering of voltage-gated sodium channels;neuronal action potential propagation;sequestering of metal ion;regulation of axon extension;axonal fasciculation;retinal ganglion cell axon guidance;…	None;None;None	None;None;None	None;None;None	None;None;None	Uniq
Non-tumor		HuMAP2_01800	Yes	Hu.Map			ACOT1;ACOT2					peroxisomal matrix;very long-chain fatty acid metabolic process;acyl-CoA metabolic process;long-chain fatty acid metabolic process;fatty acid metabolic process;acyl-CoA hydrolase activity;myristoyl-CoA hydrolase activity;palmitoyl-CoA hydrolase activity;carboxylic ester hydrolase activity	None;None	None;None	None;None	None;None	Uniq
Non-tumor		HuMAP2_01735	Yes	Hu.Map			CRAT;CYP2B6;RELL1;RELT;STK39					peroxisomal matrix;cell body;intracellular membrane-bounded organelle;peroxisome;positive regulation of p38MAPK cascade;short-chain fatty acid metabolic process;negative regulation of creatine transmembrane transporter activity;carnitine metabolic process, CoA-linked;cellular ketone metabolic process;chemokine (C-X-C motif) ligand 12 signaling pathway;positive regulation of ion transmembrane tran…	None;None;None;None;None	None;None;None;None;None	None;None;None;None;None	None;None;None;None;None	Uniq
Non-tumor		HuMAP2_02023	Yes	Hu.Map			CEP192;DCTPP1;SIL1					procentriole;procentriole replication complex;pericentriolar material;centriole;dCTP catabolic process;dTTP catabolic process;centrosome-templated microtubule nucleation;nucleoside triphosphate catabolic process;DNA protection;cotranslational protein targeting to membrane;protein localization to centrosome;centriole replication;mitotic spindle assembly;response to bacterium;protein folding;dCTP d…	None;None;None	None;None;None	HF;None;None	None;None;None	Uniq
Non-tumor		HuMAP2_05003	Yes	Hu.Map			KIF23;PSG3;PSG9;RACGAP1;SECISBP2L;SHCBP1					centralspindlin complex;spindle;midbody;Flemming body;mitotic spindle;transforming growth factor beta ligand-receptor complex;microtubule;spindle midzone;kinesin complex;cell surface;extrinsic component of cytoplasmic side of plasma membrane;cleavage furrow;mitotic spindle midzone assembly;positive regulation of cytokinesis;regulation of immune system process;mitotic cytokinesis;female pregnancy;…	None;None;None;None;None;None	None;None;None;None;None;None	None;None;None;None;None;None	None;None;None;None;None;None	Uniq
Non-tumor		HuMAP2_00376	Yes	Hu.Map			ATG9B;CCDC151;CRYBG1;DSG4;FBXL4;HEPHL1;IL31RA;NTHL1;PLCD1					phagophore assembly site membrane;desmosome;phagophore assembly site;cornified envelope;SCF ubiquitin ligase complex;autophagosome;autophagy of mitochondrion;defense response to other organism;base-excision repair, AP site formation;glandular epithelial cell differentiation;acute inflammatory response to antigenic stimulus;late nucleophagy;depyrimidination;positive regulation of necrotic cell dea…	None;None;None;None;None;None;None;None;None	None;None;None;None;None;None;None;None;None	None;None;None;None;None;None;None;None;None	None;None;None;None;None;None;None;None;None	Uniq
Non-tumor		HuMAP2_04746	Yes	Hu.Map			CA12;IGDCC4;PRTG;SGCE;TMEM30B					plasma membrane;sarcoglycan complex;phospholipid-translocating ATPase complex;dystrophin-associated glycoprotein complex;dendrite membrane;sarcolemma;Golgi apparatus;cell-cell adhesion;aminophospholipid transport;aminophospholipid translocation;positive regulation of protein exit from endoplasmic reticulum;chloride ion homeostasis;estrous cycle;negative regulation of neurogenesis;phospholipid tra…	None;None;None;None;None	None;None;None;None;None	None;None;None;None;None	None;None;None;None;None	Uniq
Non-tumor		HuMAP2_05662	Yes	Hu.Map			BLM;DIMT1;GNL3L;MRM3;RIOX1;SPATS2L;SPOUT1;SRP72;TFB1M;ZNF131					nucleolus;signal recognition particle;RecQ family helicase-topoisomerase III complex;signal recognition particle, endoplasmic reticulum targeting;nucleoplasm;lateral element;spindle pole centrosome;telomerase holoenzyme complex;nuclear chromosome;replication fork;mitochondrial matrix;mitochondrial nucleoid;intermediate filament cytoskeleton;rRNA methylation;regulation of DNA-templated DNA replica…	None;None;None;None;None;None;None;None;None;None	Scaffold;None;None;None;None;None;None;None;None;None	None;None;None;None;None;None;None;None;None;None	None;None;None;None;None;None;None;None;None;None	Shared
Non-tumor		HuMAP2_00946	Yes	Hu.Map			DPP9;IRF9;SPRED2;STAT1;STAT2;WARS2					ISGF3 complex;RNA polymerase II transcription regulator complex;chromatin;cytosol;transport vesicle membrane;cell leading edge;nucleoplasm;defense response to virus;receptor signaling pathway via JAK-STAT;type I interferon-mediated signaling pathway;response to peptide hormone;defense response;negative regulation by virus of viral protein levels in host cell;negative regulation of metanephric nep…	None;None;None;None;None;None	None;None;None;None;Scaffold;None	None;None;None;None;None;None	None;Innate;None;Innate;Innate;None	Uniq
Non-tumor		HuMAP2_04226	Yes	Hu.Map			ADCK5;ATF3;FOSB;JUNB					RNA polymerase II transcription regulator complex;CHOP-ATF3 complex;chromatin;transcription factor AP-1 complex;nucleoplasm;cellular response to calcium ion;regulation of T-helper 17 cell differentiation;positive regulation of TRAIL-activated apoptotic signaling pathway;positive regulation of transcription by RNA polymerase II;osteoclast proliferation;regulation of transcription by RNA polymerase…	None;None;None;None	None;None;None;None	None;None;None;None	None;Innate;None;None	Uniq
Non-tumor		HuMAP2_01363	Yes	Hu.Map			EXPH5;NCAPD2;NCAPD3;NCAPG;NCAPG2;NCAPH;NCAPH2;SMC2;SMC4					condensed nuclear chromosome;condensin complex;condensed chromosome, centromeric region;condensed chromosome;nuclear chromosome;nucleoplasm;membrane;pericentric heterochromatin;nuclear speck;nucleus;chromosome, centromeric region;mitotic chromosome condensation;meiotic chromosome condensation;positive regulation of chromosome segregation;positive regulation of chromosome separation;positive regul…	None;None;None;None;None;None;None;None;None	None;None;None;None;None;None;None;None;None	None;None;None;None;None;None;None;None;None	None;None;None;None;None;None;None;None;None	Uniq
Non-tumor		HuMAP2_06525	Yes	Hu.Map			CTSD;NAPSA					lysosome;alveolar lamellar body;multivesicular body lumen;endosome lumen;tertiary granule lumen;specific granule lumen;extracellular space;lysosomal lumen;melanosome;extracellular exosome;ficolin-1-rich granule lumen;membrane raft;endosome membrane;insulin receptor recycling;insulin catabolic process;proteolysis;lipoprotein catabolic process;regulation of establishment of protein localization;mem…	None;None	None;None	None;None	Innate;None	Uniq
Non-tumor		HuMAP2_05127	Yes	Hu.Map			CASC4;EFCAB14;EXD2;GRAMD1A;GRAMD1B;GRAMD1C;GRAMD2B;GTPBP2;MARCH5					endoplasmic reticulum-plasma membrane contact site;organelle membrane contact site;endoplasmic reticulum membrane;site of DNA damage;intermediate filament cytoskeleton;extrinsic component of cytoplasmic side of plasma membrane;cytoplasmic microtubule;platelet alpha granule lumen;autophagosome;intracellular sterol transport;cellular response to cholesterol;intermembrane lipid transfer;DNA double-s…	None;None;None;None;None;None;None;None;None	None;None;None;None;None;None;None;None;None	None;None;None;None;None;None;None;None;None	None;None;None;None;None;None;None;None;Innate	Uniq
Non-tumor		HuMAP2_00335	Yes	Hu.Map			DPP9;IRF9;STAT1;STAT2;WARS2;ZNF692					ISGF3 complex;RNA polymerase II transcription regulator complex;nucleoplasm;chromatin;cell leading edge;nucleolus;defense response to virus;receptor signaling pathway via JAK-STAT;type I interferon-mediated signaling pathway;response to peptide hormone;defense response;regulation of transcription by RNA polymerase II;negative regulation by virus of viral protein levels in host cell;negative regul…	None;None;None;None;None;None	None;None;None;Scaffold;None;None	None;None;None;None;None;None	None;Innate;Innate;Innate;None;None	Uniq
Non-tumor		HuMAP2_02526	Yes	Hu.Map			ANLN;ARHGAP35;PLAT;SERPINB2					perisynaptic space;actomyosin contractile ring;serine protease inhibitor complex;actin cytoskeleton;bleb;neuronal dense core vesicle;cornified envelope;apical part of cell;Schaffer collateral - CA1 synapse;postsynapse;cell cortex;fibrinolysis;septin ring assembly;septin ring organization;positive regulation of bleb assembly;trans-synaptic signaling by BDNF, modulating synaptic transmission;establ…	None;None;None;None	None;None;None;None	None;None;None;None	None;None;None;None	Uniq
Non-tumor		HuMAP2_06218	Yes	Hu.Map			BOD1L1;KIFC1;KPNA1;KPNA5;KPNA6;NUP50;PNISR;RNGTT;RNMT					NLS-dependent protein nuclear import complex;nucleoplasm;nuclear pore;mRNA cap methyltransferase complex;host cell;mRNA cap binding complex;Set1C/COMPASS complex;presynaptic active zone;kinesin complex;nucleus;NLS-bearing protein import into nucleus;protein import into nucleus;7-methylguanosine mRNA capping;skeletal muscle satellite cell proliferation;satellite cell activation involved in skeleta…	None;None;None;None;None;None;None;None;None	None;None;None;None;None;None;None;None;None	None;None;None;None;None;None;None;None;None	None;None;Innate;None;None;None;None;None;None	Uniq
Non-tumor		HuMAP2_02727	Yes	Hu.Map			DPEP1;SAYSD1;STEAP2;SUN1;TBL2;TMEM258;TMUB2;VMP1					oligosaccharyltransferase I complex;membrane-bounded organelle;meiotic nuclear membrane microtubule tethering complex;oligosaccharyltransferase complex;trans-Golgi network transport vesicle;endoplasmic reticulum membrane;endoplasmic reticulum;phagophore assembly site;microvillus membrane;autophagosome membrane;nuclear inner membrane;apical part of cell;endoplasmic reticulum-Golgi intermediate com…	None;None;None;None;None;None;None;None	None;None;None;None;None;None;None;None	None;None;None;None;None;None;None;None	None;None;None;None;None;None;None;None	Uniq
Non-tumor		HuMAP2_04811	Yes	Hu.Map			MOV10;TUT4					cytoplasmic ribonucleoprotein granule;P granule;extracellular space;cytoplasmic stress granule;P-body;retrotransposon silencing;polyuridylation-dependent mRNA catabolic process;miRNA-mediated gene silencing by mRNA destabilization;RNA 3' uridylation;regulation of neuron projection arborization;ncRNA-mediated post-transcriptional gene silencing;RNA 3'-end processing;miRNA catabolic process;miRNA m…	None;None	None;None	None;None	Innate;None	Uniq
Non-tumor		HuMAP2_03376	Yes	Hu.Map			N4BP2L2;PIK3AP1;WLS;WNT4;WNT7A;WNT7B					endocytic vesicle membrane;Golgi lumen;endoplasmic reticulum lumen;extracellular exosome;extracellular matrix;plasma membrane;extracellular space;cell surface;extracellular region;transcription repressor complex;Schaffer collateral - CA1 synapse;cell fate commitment;central nervous system vasculogenesis;mammary gland epithelium development;lens fiber cell development;canonical Wnt signaling pathw…	None;None;None;None;None;None	None;None;None;None;None;None	None;None;None;None;None;None	None;Innate;None;None;None;None	Uniq
Non-tumor		HuMAP2_05404	Yes	Hu.Map			ATP6V1B1;ATP6V1C2;ATP6V1E2;ATP6V1G2;MAGEA2;NCOA7					vacuolar proton-transporting V-type ATPase, V1 domain;vacuolar proton-transporting V-type ATPase complex;proton-transporting two-sector ATPase complex, catalytic domain;extrinsic component of synaptic vesicle membrane;clathrin-coated vesicle membrane;lateral plasma membrane;microvillus;melanosome;PML body;regulation of macroautophagy;proton transmembrane transport;synaptic vesicle lumen acidifica…	None;None;None;None;None;None	None;None;None;None;None;None	None;None;None;None;None;None	None;None;None;None;None;None	Uniq
Non-tumor		HuMAP2_00438	Yes	Hu.Map			EPHB2;SPSB2;TTC1					hippocampal mossy fiber to CA3 synapse;peroxisomal membrane;SCF ubiquitin ligase complex;presynaptic membrane;postsynapse;cytosol;dendritic spine;postsynaptic membrane;neuron projection retraction;regulation of T-helper 17 type immune response;negative regulation of NMDA glutamate receptor activity;hindbrain tangential cell migration;trans-synaptic signaling by trans-synaptic complex, modulating …	None;None;None	None;None;None	None;None;None	None;None;None	Uniq
Non-tumor		HuMAP2_01357	Yes	Hu.Map			CCDC96;MIS18A;OIP5					chromosome, centromeric region;chromocenter;chromatin;Cajal body;axoneme;ciliary basal body;CENP-A containing chromatin assembly;chromosome segregation;cell division;regulation of DNA methylation;cell communication;identical protein binding	None;None;None	None;None;None	None;None;HF	None;None;None	Uniq
Non-tumor		HuMAP2_03143	Yes	Hu.Map			ARHGEF1;C1orf198;DAAM1;DAAM2;POLK;RHOA;RHOC;RHOD;RTKN2					cleavage furrow;apical junction complex;plasma membrane;stereocilium;site of DNA damage;cytosol;cell periphery;extrinsic component of cytoplasmic side of plasma membrane;ficolin-1-rich granule membrane;stress fiber;skeletal muscle satellite cell migration;positive regulation of lipase activity;Rho protein signal transduction;apical junction assembly;wound healing, spreading of cells;actin cytoske…	None;None;None;None;None;None;None;None;None	None;None;None;None;None;None;None;None;None	None;None;None;None;None;None;None;None;None	None;None;None;None;None;None;None;None;None	Uniq
Non-tumor		HuMAP2_02142	Yes	Hu.Map			CA12;FGFR3;IGDCC4;JAM3;KIRREL1;MAN1A1;PCDH17;PRTG;SGCE;TMEM230;TMEM30B;TTMP					Golgi apparatus;protein complex involved in cell adhesion;endoplasmic reticulum;sarcoglycan complex;plasma membrane;paranodal junction;cell-cell junction;Schmidt-Lanterman incisure;phospholipid-translocating ATPase complex;dystrophin-associated glycoprotein complex;cell-cell contact zone;tight junction;desmosome;filamentous actin;dendrite membrane;dendritic shaft;cell-cell adhesion;negative regul…	None;None;None;None;None;None;None;None;None;None;None;None	None;None;None;None;None;None;None;None;None;None;None;None	None;None;None;None;None;None;None;None;None;None;None;None	None;None;None;Innate;None;None;None;None;None;None;None;None	Uniq
Non-tumor		HuMAP2_03425	Yes	Hu.Map			IGF2BP1;IGF2BP3;YBX3					cytoplasmic stress granule;P-body;CRD-mediated mRNA stability complex;perinuclear region of cytoplasm;filopodium;cytoplasm;bicellular tight junction;growth cone;cytosol;dendritic spine;nucleus;ribonucleoprotein complex;lamellipodium;CRD-mediated mRNA stabilization;regulation of gene expression;positive regulation of cytoplasmic translation;mRNA transport;regulation of cytokine production;negative…	None;None;None	None;None;None	None;None;None	None;None;None	Uniq
Non-tumor		HuMAP2_00626	Yes	Hu.Map			MKI67;PPP1R10;TOX4;WDR82					PTW/PP1 phosphatase complex;chromosome, telomeric region;chromatin;nuclear body;Set1C/COMPASS complex;histone methyltransferase complex;condensed chromosome;nucleolus;negative regulation of mitotic DNA damage checkpoint;nuclear RNA surveillance;lncRNA catabolic process;negative regulation of lncRNA transcription;negative regulation of DNA-templated transcription, elongation;regulation of chromoso…	None;None;None;None	None;None;None;None	None;None;None;None	None;None;None;None	Uniq
Non-tumor		HuMAP2_05379	Yes	Hu.Map			ADAMTSL1;B3GLCT;CFP;KIF2C;PAPLN;SGO1					chromosome, centromeric region;kinetochore;endoplasmic reticulum lumen;condensed chromosome, centromeric region;microtubule plus-end;centrosome;kinesin complex;tertiary granule lumen;cytoplasmic microtubule;extracellular region;specific granule lumen;mitotic sister chromatid cohesion, centromeric;extracellular matrix organization;establishment or maintenance of microtubule cytoskeleton polarity;m…	None;None;None;None;None;None	None;None;None;None;None;None	None;None;None;None;None;None	None;None;Innate;None;None;None	Uniq
Non-tumor		HuMAP2_04881	Yes	Hu.Map			AASDH;CARNMT1;CNTLN;DTL;LENG9;NR3C2;NUP42;RNF113A;TAB2;ZBTB25					nucleoplasm;Cul4B-RING E3 ubiquitin ligase complex;nuclear membrane;Cul4A-RING E3 ubiquitin ligase complex;U2-type spliceosomal complex;cytosol;Cul4-RING E3 ubiquitin ligase complex;centrosome;U2-type precatalytic spliceosome;beta-alanine metabolic process;amino acid activation for nonribosomal peptide biosynthetic process;carnosine metabolic process;isopeptide cross-linking via N6-glycyl-L-lysin…	None;None;None;None;None;None;None;None;None;None	None;None;None;None;None;None;None;None;None;None	None;None;None;None;None;None;None;None;None;None	None;None;None;None;None;None;None;None;None;None	Uniq
Non-tumor		HuMAP2_05366	Yes	Hu.Map			HDHD3;MTHFD2;MTHFD2L					mitochondrial matrix;mitochondrion;tetrahydrofolate interconversion;folic acid metabolic process;10-formyltetrahydrofolate metabolic process;histidine biosynthetic process;methionine biosynthetic process;tetrahydrofolate metabolic process;purine nucleotide biosynthetic process;methenyltetrahydrofolate cyclohydrolase activity;methylenetetrahydrofolate dehydrogenase (NAD+) activity;methylenetetrahy…	None;None;None	None;None;None	None;None;None	None;None;None	Uniq
Non-tumor		HuMAP2_03037	Yes	Hu.Map			IFIT2;PHACTR4					lamellipodium;closure of optic fissure;negative regulation of integrin-mediated signaling pathway;enteric nervous system development;apoptotic mitochondrial changes;positive regulation of catalytic activity;neural crest cell migration;Rho protein signal transduction;negative regulation of protein binding;neural tube closure;response to virus;actin cytoskeleton organization;defense response to vir…	None;None	None;None	None;None	Innate;None	Uniq
Non-tumor		HuMAP2_01398	Yes	Hu.Map			CDCA5;PDS5A;PDS5B;RAD21;SMC1A;SMC1B;SMC3;STAG1;STAG2					chromosome, centromeric region;cohesin complex;chromosome;meiotic cohesin complex;nuclear matrix;mitotic spindle pole;chromatin;nucleoplasm;cytosol;nucleus;lateral element;condensed nuclear chromosome;sister chromatid cohesion;establishment of mitotic sister chromatid cohesion;mitotic sister chromatid cohesion;cell division;establishment of meiotic sister chromatid cohesion;mitotic spindle assemb…	None;None;None;None;None;None;None;None;None	None;None;None;None;None;None;None;None;None	None;None;HF;None;None;None;None;None;None	None;None;None;Innate;None;None;None;None;None	Uniq
Non-tumor		HuMAP2_03947	Yes	Hu.Map			B3GLCT;CFP;KIF2C;PAPLN					microtubule plus-end;kinesin complex;tertiary granule lumen;cytoplasmic microtubule;chromosome, centromeric region;specific granule lumen;spindle;kinetochore;establishment or maintenance of microtubule cytoskeleton polarity;protein O-linked fucosylation;fucose metabolic process;positive regulation of opsonization;regulation of chromosome segregation;attachment of mitotic spindle microtubules to k…	None;None;None;None	None;None;None;None	None;None;None;None	None;Innate;None;None	Uniq
Non-tumor		HuMAP2_03873	Yes	Hu.Map			ASH2L;ATN1;BOD1L1;CXXC1;FAM199X;HCFC2;KDM6A;KMT2A;KMT2B;KMT2D;MDK;NCOA6;RBBP5;RERE;SETD1A;SETD1B;WDR5					histone methyltransferase complex;Set1C/COMPASS complex;MLL3/4 complex;MLL1/2 complex;MLL1 complex;nucleoplasm;nucleus;nuclear speck;nuclear matrix;NSL complex;ATAC complex;chromosome;histone acetyltransferase complex;nuclear body;histone H3-K4 methylation;positive regulation of DNA-templated transcription;transcription initiation-coupled chromatin remodeling;DNA damage response;response to estro…	None;None;None;None;None;None;None;None;None;None;None;None;None;None;None;None;None	None;None;None;None;None;None;None;None;None;None;None;None;None;None;None;None;None	None;None;None;None;None;None;HF;None;None;HF;None;None;None;None;None;None;None	None;None;None;None;None;None;None;None;None;None;None;None;None;None;None;None;None	Shared
Non-tumor		HuMAP2_03127	Yes	Hu.Map			DAPK1;DEPDC1B;IFI30;TXNDC17					DAPK1-calmodulin complex;lysosomal lumen;cell junction;regulation of response to tumor cell;positive regulation of autophagic cell death;antigen processing and presentation of exogenous peptide antigen via MHC class I;cellular response to hydroperoxide;intracellular signal transduction;defense response to tumor cell;regulation of NMDA receptor activity;antigen processing and presentation of exoge…	None;None;None;None	None;None;None;None	None;None;None;None	None;None;None;None	Uniq
Non-tumor		HuMAP2_01766	Yes	Hu.Map			RAB33B;RAB39B;RAB3A;RAB3B;SYTL4					endosome;synaptic vesicle membrane;synaptic vesicle;presynapse;vesicle;clathrin-sculpted acetylcholine transport vesicle membrane;clathrin-sculpted glutamate transport vesicle membrane;clathrin-sculpted monoamine transport vesicle membrane;Golgi apparatus;clathrin-sculpted gamma-aminobutyric acid transport vesicle membrane;exocytic vesicle;dopaminergic synapse;platelet alpha granule membrane;pres…	None;None;None;None;None	None;None;None;None;None	None;None;None;None;None	None;None;None;None;None	Uniq
Non-tumor		HuMAP2_03843	Yes	Hu.Map			C12orf73;GHITM;MTFR1L;NT5C3A					mitochondrion;calcium export from the mitochondrion;pyrimidine nucleoside metabolic process;mitochondrial potassium ion transmembrane transport;positive regulation of mitochondrial ATP synthesis coupled electron transport;nucleotide metabolic process;mitochondrial calcium ion transmembrane transport;mitochondrial fission;inner mitochondrial membrane organization;negative regulation of release of …	None;None;None;None	None;None;None;None	None;None;None;None	None;None;None;None	Uniq
Non-tumor		HuMAP2_04702	Yes	Hu.Map			AHNAK2;ANXA13;ANXA2;S100A10;TCEAL8					AnxA2-p11 complex;plasma membrane protein complex;sarcolemma;RNA polymerase II transcription regulator complex;nuclear matrix;PCSK9-AnxA2 complex;membrane raft;myelin sheath adaxonal region;Schmidt-Lanterman incisure;collagen-containing extracellular matrix;costamere;extracellular space;cell surface;T-tubule;extracellular exosome;cornified envelope;extrinsic component of membrane;cytoplasm;baseme…	None;None;None;None;None	None;None;None;None;None	None;None;None;None;None	None;None;Innate;Innate;None	Uniq
Non-tumor		HuMAP2_03832	Yes	Hu.Map			CCDC170;CCDC96;MIS18A;OIP5;TRAF7					chromosome, centromeric region;ciliary basal body;chromocenter;Cajal body;intracellular membrane-bounded organelle;chromatin;ubiquitin ligase complex;axoneme;CENP-A containing chromatin assembly;chromosome segregation;cell division;regulation of DNA methylation;cell communication;ribosomal large subunit assembly;regulation of ERK1 and ERK2 cascade;positive regulation of apoptotic signaling pathwa…	None;None;None;None;None	None;None;None;None;None	None;None;None;HF;None	None;None;None;None;None	Uniq
Non-tumor		HuMAP2_04860	Yes	Hu.Map			ARFIP1;FXYD1;NDRG1;NDRG3;TYMS					sodium:potassium-exchanging ATPase complex;T-tubule;intercalated disc;caveola;sarcolemma;trans-Golgi network membrane;recycling endosome membrane;negative regulation of retrograde transport, endosome to Golgi;uracil metabolic process;negative regulation of protein glutathionylation;dTMP biosynthetic process;positive regulation of sodium ion export across plasma membrane;dTTP biosynthetic process;…	None;None;None;None;None	None;None;None;None;None	None;None;None;None;None	None;None;None;None;None	Uniq
Non-tumor		HuMAP2_06939	Yes	Hu.Map			DEPDC1B;IFI30					lysosomal lumen;cell junction;lysosome;antigen processing and presentation of exogenous peptide antigen via MHC class I;antigen processing and presentation of exogenous peptide antigen via MHC class II;negative regulation of fibroblast proliferation;positive regulation of Wnt signaling pathway;protein stabilization;cell migration;oxidoreductase activity, acting on a sulfur group of donors;oxidore…	None;None	None;None	None;None	None;None	Uniq
Non-tumor		HuMAP2_04276	Yes	Hu.Map			AIP;GSTT2B;NMD3;RAD23A;RRM2;RRM2B					ribonucleoside-diphosphate reductase complex;nucleoplasm;aryl hydrocarbon receptor complex;cytosol;proteasome complex;ribonucleoside diphosphate metabolic process;deoxyribonucleotide biosynthetic process;2'-deoxyribonucleotide biosynthetic process;deoxyribonucleoside triphosphate metabolic process;positive regulation of RNA biosynthetic process;positive regulation of protein localization to nucle…	None;None;None;None;None;None	None;None;None;None;None;None	None;None;None;None;None;None	Innate;None;None;Innate;None;None	Uniq
Non-tumor		HuMAP2_03415	Yes	Hu.Map			PLSCR1;RETREG3					endoplasmic reticulum tubular network;membrane raft;regulation of mast cell activation;regulation of Fc receptor mediated stimulatory signaling pathway;phosphatidylserine biosynthetic process;positive regulation of DNA topoisomerase (ATP-hydrolyzing) activity;phosphatidylserine exposure on apoptotic cell surface;response to interferon-beta;positive regulation of chromosome separation;endoplasmic …	None;None	None;None	HF;None	Innate;None	Uniq
Non-tumor		HuMAP2_04248	Yes	Hu.Map			PSMB3;PSMB4;PSME1;PSME2					proteasome complex;proteasome activator complex;proteasome core complex, beta-subunit complex;proteasome core complex;extracellular exosome;nucleoplasm;cytoplasm;cytosol;positive regulation of endopeptidase activity;regulation of proteasomal protein catabolic process;regulation of G1/S transition of mitotic cell cycle;antigen processing and presentation of exogenous antigen;proteasome-mediated ub…	None;None;None;None	None;None;None;None	None;None;None;None	None;None;None;None	Uniq
Non-tumor		HuMAP2_04560	Yes	Hu.Map			IGF2BP1;IGF2BP3;LARP1;RRBP1					cytoplasmic stress granule;P-body;CRD-mediated mRNA stability complex;polysomal ribosome;ribosome;filopodium;growth cone;dendritic spine;negative regulation of translation;CRD-mediated mRNA stabilization;mRNA transport;regulation of cytokine production;regulation of mRNA stability involved in response to stress;pallium cell proliferation in forebrain;cellular response to rapamycin;translation;reg…	None;None;None;None	None;None;None;None	None;None;None;None	None;None;None;None	Uniq
Non-tumor		HuMAP2_02534	Yes	Hu.Map			IRS2;NISCH;NYAP2;PIK3CA;PIK3CB;PIK3CD;PIK3R1;PIK3R2;PIK3R3					phosphatidylinositol 3-kinase complex;phosphatidylinositol 3-kinase complex, class IA;cytosol;phosphatidylinositol 3-kinase complex, class IB;perinuclear endoplasmic reticulum membrane;plasma membrane;intercalated disc;cis-Golgi network;phosphatidylinositol 3-kinase signaling;phosphatidylinositol phosphate biosynthetic process;phosphatidylinositol-3-phosphate biosynthetic process;regulation of ph…	None;None;None;None;None;None;None;None;None	None;None;None;None;None;None;Scaffold;Scaffold;None	None;None;None;None;None;None;None;None;None	None;None;None;Innate;Innate;None;Innate;None;None	Uniq
Non-tumor		HuMAP2_06522	Yes	Hu.Map			IRF9;STAT1;STAT2;WARS2;ZNF692					ISGF3 complex;nucleoplasm;RNA polymerase II transcription regulator complex;chromatin;nucleolus;defense response to virus;receptor signaling pathway via JAK-STAT;type I interferon-mediated signaling pathway;response to peptide hormone;regulation of transcription by RNA polymerase II;defense response;negative regulation by virus of viral protein levels in host cell;negative regulation of metanephr…	None;None;None;None;None	None;None;Scaffold;None;None	None;None;None;None;None	Innate;Innate;Innate;None;None	Uniq
Non-tumor		HuMAP2_05720	Yes	Hu.Map			WNT4;WNT7A;WNT7B					endocytic vesicle membrane;Golgi lumen;endoplasmic reticulum lumen;extracellular matrix;extracellular space;extracellular region;extracellular exosome;cell surface;Schaffer collateral - CA1 synapse;plasma membrane;presynapse;cell fate commitment;central nervous system vasculogenesis;canonical Wnt signaling pathway;mammary gland epithelium development;lens fiber cell development;neuron differentia…	None;None;None	None;None;None	None;None;None	None;None;None	Uniq
Non-tumor		HuMAP2_04899	Yes	Hu.Map			CSGALNACT1;SLC30A1					T-tubule;Golgi cisterna membrane;Schaffer collateral - CA1 synapse;postsynaptic density membrane;cytoplasmic vesicle membrane;basolateral plasma membrane;nuclear membrane;UDP-glucuronate metabolic process;negative regulation of zinc ion transmembrane import;detoxification of cadmium ion;chondroitin sulfate proteoglycan biosynthetic process, polysaccharide chain biosynthetic process;detoxification…	None;None	None;None	None;HF	None;None	Uniq
Non-tumor		HuMAP2_05405	Yes	Hu.Map			CENPH;CENPM					kinetochore;chromosome;kinetochore organization;kinetochore assembly;mitotic spindle organization;chromosome segregation;kinetochore binding	None;None	None;None	None;None	None;None	Uniq
Non-tumor		HuMAP2_03590	Yes	Hu.Map			CDYL;CYBRD1;MIER1					brush border membrane;transcription repressor complex;chromosome;negative regulation of peptidyl-lysine crotonylation;reductive iron assimilation;random inactivation of X chromosome;ascorbate homeostasis;response to iron ion;multicellular organismal-level iron ion homeostasis;histone deacetylation;intracellular iron ion homeostasis;spermatid development;chromatin remodeling;positive regulation of…	None;None;None	None;None;None	None;None;None	None;None;None	Uniq
Non-tumor		HuMAP2_01752	Yes	Hu.Map			CTSL;CTSL3P					chromaffin granule;endolysosome lumen;endocytic vesicle lumen;multivesicular body;lysosomal lumen;lysosome;collagen-containing extracellular matrix;apical plasma membrane;fusion of virus membrane with host endosome membrane;enkephalin processing;CD4-positive, alpha-beta T cell lineage commitment;antigen processing and presentation of peptide antigen;elastin catabolic process;macrophage apoptotic …	None;None	None;None	HF;None	None;None	Uniq
Non-tumor		HuMAP2_01519	Yes	Hu.Map			GOLPH3L;GPRC5C					Golgi cisterna;Golgi cisterna membrane;trans-Golgi network membrane;cytoplasmic vesicle membrane;vesicle;trans-Golgi network;receptor complex;Golgi vesicle budding;Golgi to plasma membrane protein transport;positive regulation of protein secretion;retrograde vesicle-mediated transport, Golgi to endoplasmic reticulum;Golgi organization;phosphatidylinositol-4-phosphate binding;protein kinase activa…	None;None	None;None	None;None	None;None	Uniq
Non-tumor		HuMAP2_01308	Yes	Hu.Map			RAB33B;RAB3A;RAB3B					endosome;synaptic vesicle membrane;synaptic vesicle;presynapse;clathrin-sculpted acetylcholine transport vesicle membrane;clathrin-sculpted glutamate transport vesicle membrane;clathrin-sculpted monoamine transport vesicle membrane;clathrin-sculpted gamma-aminobutyric acid transport vesicle membrane;dopaminergic synapse;perinuclear region of cytoplasm;presynaptic active zone;terminal bouton;Golgi…	None;None;None	None;None;None	None;None;None	None;None;None	Uniq
Non-tumor		HuMAP2_01013	Yes	Hu.Map			COCH;COLEC12;SCARA3					collagen trimer;endocytic vesicle membrane;toll-like receptor 3 signaling pathway;carbohydrate mediated signaling;plasma membrane raft organization;phagocytosis, recognition;UV protection;cellular response to exogenous dsRNA;defense response;response to oxidative stress;regulation of cell shape;defense response to bacterium;sensory perception of sound;endocytosis;scavenger receptor activity;galac…	None;None;None	None;None;None	None;None;None	None;Innate;None	Uniq
Non-tumor		HuMAP2_01725	Yes	Hu.Map			DSP;JUP;KRT1					cornified envelope;fascia adherens;desmosome;intercalated disc;intermediate filament;ficolin-1-rich granule lumen;gamma-catenin-TCF7L2 complex;adherens junction;zonula adherens;hemidesmosome;cytoskeleton;extracellular exosome;apicolateral plasma membrane;catenin complex;protein-DNA complex;ficolin-1-rich granule membrane;specific granule lumen;lateral plasma membrane;cytoplasmic side of plasma me…	None;None;None	None;None;None	None;None;None	None;None;None	Shared
Non-tumor		HuMAP2_02530	Yes	Hu.Map			CCDC146;CCNA1;CCNA2;CCNB1;CCNB2;CDK1;CDT1;CKS1B;CKS2;CREBBP;GMNN;MCIDAS;MTMR1;ORC1;PHF8;PKMYT1;RBL1;RBL2;SCAPER;SKP2;TICRR;TRIM49					cyclin-dependent protein kinase holoenzyme complex;nucleoplasm;cyclin B1-CDK1 complex;cyclin A2-CDK2 complex;SCF ubiquitin ligase complex;cytosol;transcription regulator complex;cyclin A1-CDK2 complex;ooplasm;nucleolus;nuclear body;origin recognition complex;male pronucleus;nuclear origin of replication recognition complex;female pronucleus;outer kinetochore;sperm head;nucleus;chromosome, telomer…	None;None;None;None;None;None;None;None;None;None;None;None;None;None;None;None;None;None;None;None;None;None	None;None;None;None;None;None;None;None;None;None;None;None;None;None;None;Scaffold;None;None;None;None;None;None	None;None;None;None;None;None;None;None;None;None;None;None;None;None;None;None;None;None;None;None;None;None	None;None;Innate;None;None;None;None;None;None;None;None;None;None;None;None;None;None;None;None;Innate;None;Innate	Uniq
Non-tumor		HuMAP2_06811	Yes	Hu.Map			ATP6V1B1;ATP6V1E2;ATP6V1G2;NCOA7					vacuolar proton-transporting V-type ATPase, V1 domain;vacuolar proton-transporting V-type ATPase complex;proton-transporting two-sector ATPase complex, catalytic domain;extrinsic component of synaptic vesicle membrane;clathrin-coated vesicle membrane;lateral plasma membrane;microvillus;melanosome;synaptic vesicle membrane;acrosomal vesicle;regulation of macroautophagy;synaptic vesicle lumen acidi…	None;None;None;None	None;None;None;None	None;None;None;None	None;None;None;None	Uniq
Non-tumor		HuMAP2_03512	Yes	Hu.Map			ARHGAP21;ARHGAP23;SAPCD1					anchoring junction;cytoplasmic vesicle membrane;cell junction;actin cytoskeleton;regulation of small GTPase mediated signal transduction;maintenance of Golgi location;Golgi localization;establishment of Golgi localization;organelle transport along microtubule;signal transduction;Golgi organization;GTPase activator activity	None;None;None	None;None;None	None;None;None	None;None;None	Shared
Non-tumor		HuMAP2_04896	Yes	Hu.Map			ATG4D;GCSH;P4HA2;TTC28					glycine cleavage complex;mitochondrial matrix;microtubule organizing center;spindle pole;mitochondrion;glycine catabolic process;glycine decarboxylation via glycine cleavage system;protein delipidation;protein lipoylation;peptidyl-proline hydroxylation to 4-hydroxy-L-proline;protein localization to phagophore assembly site;mitophagy;electron transport chain;regulation of mitotic cell cycle;autoph…	None;None;None;None	None;None;None;None	None;None;None;None	None;None;None;None	Uniq
Non-tumor		HuMAP2_04986	Yes	Hu.Map			GRN;SYT4					dense core granule membrane;neuronal dense core vesicle membrane;microvesicle;astrocyte projection;neuronal dense core vesicle;azurophil granule lumen;synaptic vesicle membrane;late endosome;trans-Golgi network;lysosome;endosome;axon;positive regulation of aspartic-type peptidase activity;negative regulation of short-term neuronal synaptic plasticity;regulation of trans-synaptic signaling by BDNF…	None;None	None;None	None;None	Innate;None	Uniq
Non-tumor		HuMAP2_00589	Yes	Hu.Map			EGFL7;EGFL8					cell surface;extracellular region;anatomical structure development;negative regulation of Notch signaling pathway;blood vessel development;vasculogenesis;positive regulation of endothelial cell proliferation;in utero embryonic development;angiogenesis;signaling receptor binding;calcium ion binding	None;None	None;None	None;None	None;None	Shared
Non-tumor		HuMAP2_05874	Yes	Hu.Map			EPB41;EPB41L2;EPB41L3;KRT222;RUFY3					cell junction;cytoskeleton;cell cortex;spectrin-associated cytoskeleton;spectrin;paranode region of axon;juxtaparanode region of axon;axolemma;cortical cytoskeleton;anchoring junction;filopodium;intercellular bridge;cytosol;intermediate filament;actomyosin structure organization;cortical actin cytoskeleton organization;positive regulation of protein localization to cell cortex;regulation of intes…	None;None;None;None;None	None;None;None;None;None	None;None;None;None;None	None;None;None;None;None	Uniq
Non-tumor		HuMAP2_04714	Yes	Hu.Map			FZR1;RRM2;RRM2B					ribonucleoside-diphosphate reductase complex;anaphase-promoting complex;cytosol;ribonucleoside diphosphate metabolic process;deoxyribonucleotide biosynthetic process;2'-deoxyribonucleotide biosynthetic process;deoxyribonucleoside triphosphate metabolic process;positive regulation of anaphase-promoting complex-dependent catabolic process;DNA repair;regulation of meiotic nuclear division;positive r…	None;None;None	None;None;None	None;None;None	None;None;None	Uniq
Non-tumor		HuMAP2_05425	Yes	Hu.Map			DIAPH3;EPHA1;ESPNL;RNF214;SMG1;SMG8;SMG9;TTC3;USP34;ZC3H7A;ZC3H7B;ZNF214					chromatoid body;stereocilium tip;nucleus;nuclear-transcribed mRNA catabolic process, nonsense-mediated decay;miRNA processing;post-transcriptional regulation of gene expression;protein autophosphorylation;regulation of cellular response to stress;regulation of protein kinase activity;ubiquitin-dependent protein catabolic process;regulation of telomere maintenance;positive regulation of cell-matri…	None;None;None;None;None;None;None;None;None;None;None;None	None;None;None;None;None;None;None;None;None;None;None;None	None;None;None;None;None;None;None;None;None;None;None;None	None;None;None;None;None;None;None;None;None;None;None;None	Shared
Non-tumor		HuMAP2_04652	Yes	Hu.Map			BSPRY;CEP55;DEAF1					Flemming body;cell leading edge;cleavage furrow;intercellular bridge;cytoplasm;fibrillar center;centriole;midbody;regulation of mammary gland epithelial cell proliferation;regulation of phosphatidylinositol 3-kinase signaling;cranial skeletal system development;midbody abscission;nucleus organization;embryonic skeletal system development;establishment of protein localization;germ cell development…	None;None;None	None;None;None	None;None;None	None;None;None	Uniq
Non-tumor		HuMAP2_00860	Yes	Hu.Map			PABPC3;ZC3H3					mRNA cleavage and polyadenylation specificity factor complex;cytoplasmic stress granule;ribonucleoprotein complex;regulation of mRNA polyadenylation;mRNA metabolic process;positive regulation of activin receptor signaling pathway;mRNA 3'-end processing;mRNA transport;R-SMAD binding;poly(U) RNA binding;poly(A) binding;mRNA 3'-UTR binding	None;None	None;None	None;None	None;None	Uniq
Non-tumor		HuMAP2_03953	Yes	Hu.Map			DPP9;IRF9;STAT1;STAT2;WARS2					ISGF3 complex;RNA polymerase II transcription regulator complex;chromatin;nucleoplasm;cell leading edge;cytosol;nucleus;defense response to virus;receptor signaling pathway via JAK-STAT;type I interferon-mediated signaling pathway;response to peptide hormone;defense response;negative regulation by virus of viral protein levels in host cell;negative regulation of metanephric nephron tubule epithel…	None;None;None;None;None	None;None;None;Scaffold;None	None;None;None;None;None	None;Innate;Innate;Innate;None	Uniq
Non-tumor		HuMAP2_05949	Yes	Hu.Map			ATP1A1;ATP1B1;MYOF					sodium:potassium-exchanging ATPase complex;organelle membrane;T-tubule;extracellular vesicle;lateral plasma membrane;sperm flagellum;caveola;sarcolemma;basolateral plasma membrane;photoreceptor inner segment membrane;apical plasma membrane;extracellular exosome;intercalated disc;melanosome;synaptic vesicle membrane;plasma membrane;nuclear envelope;membrane repolarization during cardiac muscle cel…	None;None;None	None;None;None	None;None;None	None;None;None	Uniq
Non-tumor		HuMAP2_00730	Yes	Hu.Map			IRS2;PIK3CA;PIK3CB;PIK3CD;PIK3R1;PIK3R2;PIK3R3					phosphatidylinositol 3-kinase complex;phosphatidylinositol 3-kinase complex, class IA;cytosol;phosphatidylinositol 3-kinase complex, class IB;perinuclear endoplasmic reticulum membrane;intercalated disc;plasma membrane;cis-Golgi network;perinuclear region of cytoplasm;phosphatidylinositol 3-kinase signaling;phosphatidylinositol phosphate biosynthetic process;phosphatidylinositol-3-phosphate biosy…	None;None;None;None;None;None;None	None;None;None;None;Scaffold;Scaffold;None	None;None;None;None;None;None;None	None;Innate;Innate;None;Innate;None;None	Uniq
Non-tumor		HuMAP2_06082	Yes	Hu.Map			CARNMT1;DTL;RNF113A					Cul4B-RING E3 ubiquitin ligase complex;Cul4A-RING E3 ubiquitin ligase complex;U2-type spliceosomal complex;Cul4-RING E3 ubiquitin ligase complex;U2-type precatalytic spliceosome;nucleus;chromosome;carnosine metabolic process;isopeptide cross-linking via N6-glycyl-L-lysine;snoRNA splicing;histidine catabolic process;negative regulation of chemokine-mediated signaling pathway;translesion synthesis;…	None;None;None	None;None;None	None;None;None	None;None;None	Uniq
Non-tumor		HuMAP2_05147	Yes	Hu.Map			AHNAK2;ANXA13;ANXA2;ARHGEF2;S100A10;TCEAL8;TES					AnxA2-p11 complex;plasma membrane protein complex;sarcolemma;PCSK9-AnxA2 complex;RNA polymerase II transcription regulator complex;nuclear matrix;vesicle;myelin sheath adaxonal region;membrane raft;cytoplasmic vesicle;Schmidt-Lanterman incisure;costamere;collagen-containing extracellular matrix;focal adhesion;T-tubule;cytoplasm;extracellular space;protein-containing complex;cell surface;cornified…	None;None;None;None;None;None;None	None;None;None;None;None;None;None	None;None;None;None;None;None;None	None;None;Innate;None;Innate;None;None	Uniq
Non-tumor		HuMAP2_06898	Yes	Hu.Map			DHPS;MAPK3;MYOF;SUSD4;TRMT5;UBA1					caveola;nuclear envelope;rough endoplasmic reticulum membrane;pseudopodium;desmosome;heterochromatin;spermidine metabolic process;negative regulation of apolipoprotein binding;peptidyl-lysine modification to peptidyl-hypusine;spermidine catabolic process;positive regulation of cyclase activity;cardiac neural crest cell development involved in heart development;negative regulation of complement ac…	None;None;None;None;None;None	None;None;None;None;None;None	HF;None;None;None;HF;None	None;None;None;None;None;None	Uniq
Non-tumor		HuMAP2_04359	Yes	Hu.Map			KIF4A;SPATA6L					sperm connecting piece;microtubule associated complex;spindle microtubule;axon cytoplasm;nuclear matrix;midbody;chromosome;spindle elongation;organelle organization;mitotic spindle midzone assembly;anterograde axonal transport;mitotic spindle organization;mitotic cytokinesis;myosin light chain binding;iron-sulfur cluster binding;microtubule motor activity;microtubule binding	None;None	None;None	None;None	None;None	Uniq
Non-tumor		HuMAP2_01919	Yes	Hu.Map			ARHGAP45;DNAJB1;DNAJB4;DNAJB5;GABARAPL2;SYNM					neurofilament cytoskeleton;sperm head;costamere;cytosol;autophagosome membrane;intermediate filament cytoskeleton;autophagosome;azurophil granule lumen;sarcolemma;ruffle membrane;chaperone cofactor-dependent protein refolding;response to unfolded protein;positive regulation of ATP-dependent activity;fast-twitch skeletal muscle fiber contraction;protein localization to endoplasmic reticulum;negati…	None;None;None;None;None;None	None;None;None;None;None;None	None;None;None;None;None;None	None;None;None;None;None;None	Uniq
Non-tumor		HuMAP2_00185	Yes	Hu.Map			ALDH1A2;ALDH2;IFIH1;IGHG4;LGMN;MPZL1;RMDN1					endolysosome lumen;IgG immunoglobulin complex;mitochondrion;spindle microtubule;mitotic spindle pole;apical part of cell;perinuclear region of cytoplasm;determination of bilateral symmetry;retinoic acid receptor signaling pathway involved in somitogenesis;regulation of dopamine biosynthetic process;regulation of serotonin biosynthetic process;regulation of type III interferon production;vacuolar …	None;None;None;None;None;None;None	None;None;None;None;None;None;None	None;None;None;None;None;None;None	None;None;Innate;None;Innate;None;None	Uniq
Non-tumor		HuMAP2_03772	Yes	Hu.Map			ALMS1;C2CD5;CEP78;FAM83H;HSPB8;LZTS1;LZTS2;MPHOSPH9;PLEKHG1;SAMD4B;SIPA1L1;SIPA1L2;SIPA1L3;TRAF5;TRIM27;TROAP;USP54					centrosome;centriole;tricellular tight junction;plasma membrane signaling receptor complex;dendritic spine;CD40 receptor complex;postsynaptic density;cytosol;protein folding chaperone complex;regulation of small GTPase mediated signal transduction;activation of GTPase activity;regulation of synaptic plasticity;protein K63-linked ubiquitination;protein localization to cytoskeleton;spindle midzone …	None;None;None;None;None;None;None;None;None;None;None;None;None;None;None;None;None	None;None;None;None;None;Scaffold;None;None;None;None;None;None;None;None;None;None;None	None;None;None;None;None;None;None;None;None;None;None;None;None;None;None;None;None	None;None;None;None;None;None;None;None;None;None;None;None;None;Innate;Innate;None;None	Uniq
Non-tumor		HuMAP2_05083	Yes	Hu.Map			RAB3A;RAB3B;SYTL4					endosome;synaptic vesicle membrane;synaptic vesicle;clathrin-sculpted acetylcholine transport vesicle membrane;clathrin-sculpted glutamate transport vesicle membrane;clathrin-sculpted monoamine transport vesicle membrane;clathrin-sculpted gamma-aminobutyric acid transport vesicle membrane;exocytic vesicle;dopaminergic synapse;platelet alpha granule membrane;perinuclear region of cytoplasm;presyna…	None;None;None	None;None;None	None;None;None	None;None;None	Uniq
Non-tumor		HuMAP2_02431	Yes	Hu.Map			C16orf95;DCAF7;DIAPH1;FBRSL1;RAD54L2;RNF169;SMARCAL1;SOWAHA;SOWAHC;TROAP;ZNF503;ZNF703					site of double-strand break;nucleus;nuclear matrix;nuclear replication fork;nuclear body;Cul4-RING E3 ubiquitin ligase complex;ficolin-1-rich granule membrane;protein-containing complex;negative regulation of homotypic cell-cell adhesion;negative regulation of double-strand break repair;G1 to G0 transition involved in cell differentiation;positive regulation of mammary gland epithelial cell proli…	None;None;None;None;None;None;None;None;None;None;None;None	None;None;None;None;None;None;None;None;None;None;None;None	None;None;None;None;HF;None;None;None;None;None;None;None	None;None;None;None;None;None;None;None;None;None;None;None	Uniq
Non-tumor		HuMAP2_02068	Yes	Hu.Map			IRF2BP1;IRF2BP2;IRF2BPL;TEAD3;VGLL4					nucleoplasm;nucleus;development of secondary female sexual characteristics;asymmetric neuroblast division;negative regulation of transcription by RNA polymerase II;immature B cell differentiation;regulation of transcription by RNA polymerase II;negative regulation of cardiac muscle cell proliferation;negative regulation of hippo signaling;hippo signaling;embryonic organ development;negative regul…	None;None;None;None;None	None;None;None;None;None	None;None;None;None;None	Innate;None;None;None;None	Uniq
Non-tumor		HuMAP2_02551	Yes	Hu.Map			KIF23;LRWD1;RACGAP1;SHCBP1;SMNDC1					centralspindlin complex;spindle;midbody;Flemming body;mitotic spindle;nuclear origin of replication recognition complex;microtubule;spindle midzone;nucleoplasm;pericentric heterochromatin;kinesin complex;extrinsic component of cytoplasmic side of plasma membrane;cleavage furrow;Cajal body;microtubule organizing center;spliceosomal complex;nucleus;acrosomal vesicle;mitotic spindle midzone assembly…	None;None;None;None;None	None;None;None;None;None	None;None;None;None;None	None;None;None;None;None	Uniq
Non-tumor		HuMAP2_04278	Yes	Hu.Map			CDH12;CDH2;CDH24;CDH4;CTNNA3					catenin complex;adherens junction;fascia adherens;desmosome;cell-cell junction;lamellipodium;apicolateral plasma membrane;plasma membrane raft;intercalated disc;cortical actin cytoskeleton;apical part of cell;plasma membrane;sarcolemma;cell-cell adhesion mediated by cadherin;adherens junction organization;cell-cell junction assembly;calcium-dependent cell-cell adhesion via plasma membrane cell ad…	None;None;None;None;None	None;None;None;None;None	None;None;None;None;None	None;None;None;None;None	Uniq
Non-tumor		HuMAP2_01473	Yes	Hu.Map			KIFC1;KPNA1;NUP153;NUP50;RNGTT					nuclear pore;nuclear envelope;nuclear membrane;host cell;NLS-dependent protein nuclear import complex;nuclear periphery;nuclear inclusion body;nuclear pore nuclear basket;nucleoplasm;kinesin complex;microtubule organizing center;protein import into nucleus;nucleocytoplasmic transport;mRNA transport;skeletal muscle satellite cell proliferation;satellite cell activation involved in skeletal muscle …	None;None;None;None;None	None;None;None;None;None	None;None;None;None;None	None;Innate;Innate;None;None	Uniq
Non-tumor		HuMAP2_06117	Yes	Hu.Map			KIFC1;KPNA1;NUP50;RNGTT;WDHD1					nuclear pore;NLS-dependent protein nuclear import complex;nuclear replication fork;nucleoplasm;kinesin complex;microtubule organizing center;protein import into nucleus;skeletal muscle satellite cell proliferation;satellite cell activation involved in skeletal muscle regeneration;postsynapse to nucleus signaling pathway;regulation of DNA recombination;7-methylguanosine mRNA capping;NLS-bearing pr…	None;None;None;None;None	None;None;None;None;None	None;None;None;None;None	None;Innate;None;None;None	Uniq
Non-tumor		HuMAP2_02896	Yes	Hu.Map			WLS;WNT4;WNT5A;WNT7A;WNT7B					endocytic vesicle membrane;Golgi lumen;endoplasmic reticulum lumen;extracellular exosome;Schaffer collateral - CA1 synapse;extracellular space;cell surface;extracellular region;plasma membrane;extracellular matrix;glutamatergic synapse;clathrin-coated endocytic vesicle membrane;postsynapse;cell fate commitment;canonical Wnt signaling pathway;neuron differentiation;postsynapse assembly;meiotic nuc…	None;None;None;None;None	None;None;None;None;None	None;None;None;None;None	None;None;None;None;None	Uniq
Non-tumor		HuMAP2_03737	Yes	Hu.Map			CCDC88C;MCM10;MCM2;MCM3;MCM4;MCM5;MCM6;MCM7;MCMBP;PLEKHF2;TRMT2A					MCM complex;CMG complex;chromosome, telomeric region;nucleoplasm;nucleolus;alpha DNA polymerase:primase complex;nucleus;cell junction;nuclear origin of replication recognition complex;nuclear replication fork;anchoring junction;double-strand break repair via break-induced replication;regulation of DNA-templated DNA replication initiation;DNA unwinding involved in DNA replication;DNA replication i…	None;None;None;None;None;None;None;None;None;None;None	None;None;None;None;None;None;None;None;None;None;None	None;None;None;HF;None;None;None;None;None;None;None	None;None;None;None;None;None;None;None;None;None;None	Uniq
Non-tumor		HuMAP2_01003	Yes	Hu.Map			CCNA2;CCNB1;CCNB2;CCNE1;CDK1;CDK2;CDKN1B;CDT1;CKS1B;CKS2;GMNN;PKMYT1;RBL1;RBL2;SKP2					cyclin-dependent protein kinase holoenzyme complex;nucleoplasm;cyclin B1-CDK1 complex;cyclin A2-CDK2 complex;cyclin E1-CDK2 complex;SCF ubiquitin ligase complex;centrosome;cytosol;transcription regulator complex;Y chromosome;cyclin A1-CDK2 complex;cyclin E2-CDK2 complex;X chromosome;male pronucleus;chromosome, telomeric region;female pronucleus;outer kinetochore;Cul4A-RING E3 ubiquitin ligase com…	None;None;None;None;None;None;None;None;None;None;None;None;None;None;None	None;None;None;None;None;None;None;None;None;None;None;Scaffold;None;None;None	None;None;None;None;None;None;None;None;None;None;None;None;None;None;None	Innate;None;None;None;None;None;None;None;None;None;None;None;None;None;Innate	Uniq
Non-tumor		HuMAP2_05188	Yes	Hu.Map			WNT4;WNT7B					endocytic vesicle membrane;Golgi lumen;endoplasmic reticulum lumen;extracellular space;extracellular region;extracellular exosome;extracellular matrix;mammary gland epithelium development;cell fate commitment;positive regulation of osteoblast differentiation;canonical Wnt signaling pathway;neuron differentiation;female sex determination;non-canonical Wnt signaling pathway via MAPK cascade;negativ…	None;None	None;None	None;None	None;None	Uniq
Non-tumor		HuMAP2_06140	Yes	Hu.Map			PSMB3;PSME2					proteasome complex;proteasome activator complex;proteasome core complex, beta-subunit complex;proteasome core complex;extracellular exosome;positive regulation of endopeptidase activity;regulation of proteasomal protein catabolic process;regulation of G1/S transition of mitotic cell cycle;proteasome-mediated ubiquitin-dependent protein catabolic process;endopeptidase activator activity	None;None	None;None	None;None	None;None	Uniq
Non-tumor		HuMAP2_00316	Yes	Hu.Map			P4HA2;TTC28					microtubule organizing center;spindle pole;midbody;endoplasmic reticulum lumen;peptidyl-proline hydroxylation to 4-hydroxy-L-proline;electron transport chain;regulation of mitotic cell cycle;cell cycle;procollagen-proline 4-dioxygenase activity;L-ascorbic acid binding;electron transfer activity;kinase binding;iron ion binding	None;None	None;None	None;None	None;None	Uniq
Non-tumor		HuMAP2_05348	Yes	Hu.Map			KIF20A;MAP7D2					kinesin complex;intercellular bridge;spindle;midbody;microtubule cytoskeleton;microtubule;midbody abscission;microtubule bundle formation;regulation of cytokinesis;mitotic cytokinesis;microtubule-based movement;microtubule cytoskeleton organization;microtubule motor activity;microtubule binding;ATP hydrolysis activity;protein kinase binding	None;None	None;None	None;None	None;None	Uniq
Non-tumor		HuMAP2_06353	Yes	Hu.Map			HDAC10;PCBP3					histone deacetylase complex;ribonucleoprotein complex;polyamine deacetylation;spermidine deacetylation;positive regulation of mismatch repair;regulation of RNA metabolic process;mRNA metabolic process;peptidyl-lysine deacetylation;homologous recombination;protein deacetylation;negative regulation of transcription by RNA polymerase II;histone deacetylation;macroautophagy;regulation of gene express…	None;None	None;None	None;None	None;None	Uniq
Non-tumor		HuMAP2_06953	Yes	Hu.Map			ASH2L;BOD1L1;CXXC1;HCFC2;MDK;RBBP5;SETD1A;SETD1B					histone methyltransferase complex;Set1C/COMPASS complex;MLL1/2 complex;MLL1 complex;MLL3/4 complex;nucleoplasm;nuclear speck;chromosome;euchromatin;histone H3-K4 methylation;DNA damage response;transcription initiation-coupled chromatin remodeling;response to estrogen;defecation;positive regulation of inflammatory response to wounding;positive regulation of artery morphogenesis;cerebellar granula…	None;None;None;None;None;None;None;None	None;None;None;None;None;None;None;None	None;None;None;None;None;None;None;None	None;None;None;None;None;None;None;None	Shared
Non-tumor		HuMAP2_04447	Yes	Hu.Map			ABCE1;CLEC2L;LGALS1;SERPINB3;SERPINB4					galectin complex;extracellular space;azurophil granule lumen;negative regulation of endopeptidase activity;negative regulation of peptidase activity;negative regulation of endoribonuclease activity;ribosomal subunit export from nucleus;plasma cell differentiation;translational termination;positive regulation of dendritic cell differentiation;protection from natural killer cell mediated cytotoxici…	None;None;None;None;None	None;None;None;None;None	None;None;None;None;None	None;None;Innate;None;None	Uniq
Non-tumor		HuMAP2_02491	Yes	Hu.Map			CA11;CNTNAP3;FUT11;GALNT18;LYZL2;POGLUT2;TAZ					Golgi membrane;extracellular region;Golgi cisterna membrane;metabolic process;cell recognition;fucosylation;protein O-linked glycosylation via serine;protein O-linked glycosylation;protein glycosylation;UDP-glucosyltransferase activity;EGF-domain serine glucosyltransferase activity;EGF-domain serine xylosyltransferase activity;glucosyltransferase activity;alpha-(1->3)-fucosyltransferase activity;…	None;None;None;None;None;None;None	None;None;None;None;None;None;None	None;None;None;None;None;None;None	None;None;None;None;None;None;None	Uniq
Non-tumor		HuMAP2_03540	Yes	Hu.Map			GNE;HECTD4;LGALS3BP;MYCBP2;SPRYD3					platelet dense granule lumen;membrane;blood microparticle;N-acetylglucosamine biosynthetic process;N-acetylneuraminate metabolic process;branchiomotor neuron axon guidance;regulation of synaptic assembly at neuromuscular junction;regulation of axon guidance;UDP-N-acetylglucosamine metabolic process;central nervous system projection neuron axonogenesis;protein ubiquitination;cell adhesion;neuromus…	None;None;None;None;None	None;None;None;None;None	None;None;None;None;None	None;None;None;None;None	Shared
Non-tumor		HuMAP2_00024	Yes	Hu.Map			CHMP4A;CHMP4B;CHMP5;DHX38;STMN4					amphisome membrane;kinetochore microtubule;multivesicular body membrane;multivesicular body;autophagosome membrane;nuclear pore;membrane coat;ESCRT III complex;kinetochore;midbody;lysosomal membrane;cytoplasmic side of plasma membrane;endosome;intracellular anatomical structure;catalytic step 2 spliceosome;spliceosomal complex;vesicle fusion with vacuole;multivesicular body-lysosome fusion;late e…	None;None;None;None;None	None;None;None;None;None	None;None;HF;HF;None	None;None;None;None;None	Uniq
Non-tumor		HuMAP2_02998	Yes	Hu.Map			DYRK2;PLSCR1;RTN1;RTN2;SPRY2					terminal cisterna;microtubule end;cytoskeleton;sarcoplasmic reticulum membrane;T-tubule;ruffle membrane;ubiquitin ligase complex;endoplasmic reticulum membrane;endoplasmic reticulum;intermediate filament;Z disc;negative regulation of amyloid-beta formation;regulation of mast cell activation;negative regulation of cell projection organization;regulation of Fc receptor mediated stimulatory signalin…	None;None;None;None;None	None;None;None;None;None	None;HF;None;None;None	None;Innate;None;None;None	Uniq
Non-tumor		HuMAP2_03835	Yes	Hu.Map			CCDC170;CCDC96;MIS18A;MIS18BP1;OIP5					chromosome, centromeric region;ciliary basal body;chromocenter;Cajal body;chromatin;axoneme;CENP-A containing chromatin assembly;cell division;chromosome segregation;regulation of DNA methylation;cell communication	None;None;None;None;None	None;None;None;None;None	None;None;None;None;HF	None;None;None;None;None	Uniq
Non-tumor		HuMAP2_06772	Yes	Hu.Map			ACOT1;ACOT2;SPATA33					sperm mitochondrial sheath;sperm midpiece;peroxisomal matrix;mitochondrion;cytosol;very long-chain fatty acid metabolic process;acyl-CoA metabolic process;long-chain fatty acid metabolic process;fatty acid metabolic process;mitophagy;acyl-CoA hydrolase activity;myristoyl-CoA hydrolase activity;palmitoyl-CoA hydrolase activity;carboxylic ester hydrolase activity	None;None;None	None;None;None	None;None;None	None;None;None	Uniq
Non-tumor		HuMAP2_03601	Yes	Hu.Map			ANAPC1;ANAPC10;ANAPC13;ANAPC15;ANAPC16;ANAPC2;ANAPC4;ANAPC5;ANAPC7;C16orf87;CDC16;CDC20;CDC23;CDC26;CDC27;CFAP97;FBXO5;FZR1;GNPTG;MAGIX;NEK2;PENK;ZNF12					anaphase-promoting complex;nucleoplasm;spindle;cytosol;centrosome;UDP-N-acetylglucosamine-lysosomal-enzyme N-acetylglucosaminephosphotransferase complex;synaptic vesicle lumen;chromaffin granule lumen;neuronal dense core vesicle lumen;mitotic checkpoint complex;symmetric synapse;spindle pole;cell body fiber;mitotic spindle;kinetochore;nuclear periphery;meiotic spindle;regulation of mitotic cell c…	None;None;None;None;None;None;None;None;None;None;None;None;None;None;None;None;None;None;None;None;None;None;None	None;None;None;None;None;None;None;None;None;None;None;None;None;None;None;None;None;None;None;None;None;None;None	None;None;None;None;None;None;None;None;None;None;None;None;None;None;None;None;None;None;None;None;None;None;None	None;None;None;None;None;None;None;None;None;None;None;None;None;None;None;None;None;None;None;None;None;None;None	Uniq
Non-tumor		HuMAP2_01536	Yes	Hu.Map			NMD3;RAD23A;RRM2;RRM2B					ribonucleoside-diphosphate reductase complex;proteasome complex;nucleoplasm;ribonucleoside diphosphate metabolic process;deoxyribonucleotide biosynthetic process;2'-deoxyribonucleotide biosynthetic process;deoxyribonucleoside triphosphate metabolic process;positive regulation of RNA biosynthetic process;positive regulation of protein localization to nucleolus;positive regulation of G0 to G1 trans…	None;None;None;None	None;None;None;None	None;None;None;None	None;Innate;None;None	Uniq
Non-tumor		HuMAP2_03760	Yes	Hu.Map			BLVRA;ENTPD4;PCYOX1;RRAGB;RTN4IP1					Gtr1-Gtr2 GTPase complex;lysosome;lysosomal membrane;very-low-density lipoprotein particle;autophagosome membrane;CTP metabolic process;nucleobase-containing small molecule catabolic process;GDP catabolic process;prenylcysteine catabolic process;UDP catabolic process;prenylated protein catabolic process;heme catabolic process;cellular response to leucine starvation;regulation of dendrite developm…	None;None;None;None;None	None;None;None;None;None	None;None;None;None;None	None;None;None;None;None	Uniq
Non-tumor		HuMAP2_06902	Yes	Hu.Map			AGFG1;AGFG2;KHDC4;LAP3;SH3BGRL;STARD7					cytoplasm;nuclear pore;positive regulation of cytoplasmic translational initiation;spermatid nucleus differentiation;mRNA splice site selection;acrosome assembly;mRNA export from nucleus;intermediate filament organization;protein-RNA adaptor activity;GTPase activator activity;metalloexopeptidase activity;carboxypeptidase activity;metalloaminopeptidase activity;aminopeptidase activity;ubiquitin li…	None;None;None;None;None;None	None;None;None;None;None;None	None;None;None;None;None;None	None;None;None;None;None;None	Uniq
Non-tumor		HuMAP2_01039	Yes	Hu.Map			STAT2;ZNF692					ISGF3 complex;RNA polymerase II transcription regulator complex;regulation of mitochondrial fission;regulation of gluconeogenesis;negative regulation of type I interferon-mediated signaling pathway;receptor signaling pathway via JAK-STAT;type I interferon-mediated signaling pathway;regulation of protein phosphorylation;regulation of transcription by RNA polymerase II;response to peptide hormone;d…	None;None	Scaffold;None	None;None	Innate;None	Uniq
Non-tumor		HuMAP2_05931	Yes	Hu.Map			IRF9;RPS26P11;STAT1;STAT2;ZNF692					ISGF3 complex;RNA polymerase II transcription regulator complex;chromatin;nucleoplasm;cytosolic small ribosomal subunit;nucleolus;defense response to virus;receptor signaling pathway via JAK-STAT;type I interferon-mediated signaling pathway;response to peptide hormone;regulation of transcription by RNA polymerase II;defense response;negative regulation by virus of viral protein levels in host cel…	None;None;None;None;None	None;None;None;Scaffold;None	None;None;None;None;None	Innate;None;Innate;Innate;None	Uniq
Non-tumor		HuMAP2_02776	Yes	Hu.Map			ARMC6;SCO2;SMARCAL1					nuclear replication fork;myofibril;site of double-strand break;muscle system process;t-circle formation;intracellular copper ion homeostasis;respiratory electron transport chain;mitochondrial cytochrome c oxidase assembly;replication fork processing;double-strand break repair via nonhomologous end joining;eye development;response to activity;hematopoietic progenitor cell differentiation;chromatin…	None;None;None	None;None;None	None;None;None	None;None;None	Uniq
Non-tumor		HuMAP2_00477	Yes	Hu.Map			CDH12;CDH2;CDH3;CDH4;CTNNA3					catenin complex;adherens junction;fascia adherens;desmosome;cell junction;lamellipodium;apicolateral plasma membrane;plasma membrane raft;intercalated disc;cortical actin cytoskeleton;apical part of cell;plasma membrane;sarcolemma;cell-cell adhesion mediated by cadherin;adherens junction organization;cell-cell junction assembly;calcium-dependent cell-cell adhesion via plasma membrane cell adhesio…	None;None;None;None;None	None;None;None;None;None	None;None;None;None;None	None;None;None;None;None	Uniq
Non-tumor		HuMAP2_05984	Yes	Hu.Map			ACOX1;ACSF3;COQ3;DHFR;FARS2;FKBP2;IDH1;IDH2;LGALS1;MTHFD1;MTHFD1L;NAXE;NPEPL1;TRAP1;TXNDC17;UBQLN1;UBQLN4					mitochondrial matrix;mitochondrion;peroxisome;peroxisomal matrix;galectin complex;autophagosome;ubiquinone biosynthesis complex;extracellular exosome;extrinsic component of mitochondrial inner membrane;cytoplasmic vesicle;cytosol;aggresome;site of DNA damage;glyoxylate cycle;10-formyltetrahydrofolate biosynthetic process;isocitrate metabolic process;tetrahydrofolate interconversion;embryonic neur…	None;None;None;None;None;None;None;None;None;None;None;None;None;None;None;None;None	None;None;None;None;None;None;None;None;None;None;None;None;None;None;None;None;None	None;None;None;None;None;None;None;None;None;None;None;None;None;None;None;None;None	None;None;None;None;None;None;None;None;Innate;None;None;None;None;None;None;Innate;None	Uniq
Non-tumor		HuMAP2_04016	Yes	Hu.Map			ARFGAP2;IRF2BP1;IRF2BP2;IRF2BPL;TEAD3;VGLL4					nucleoplasm;development of secondary female sexual characteristics;asymmetric neuroblast division;COPI coating of Golgi vesicle;immature B cell differentiation;negative regulation of transcription by RNA polymerase II;negative regulation of cardiac muscle cell proliferation;negative regulation of hippo signaling;regulation of transcription by RNA polymerase II;hippo signaling;embryonic organ deve…	None;None;None;None;None;None	None;None;None;None;None;None	None;None;None;None;None;None	None;Innate;None;None;None;None	Uniq
Non-tumor		HuMAP2_00554	Yes	Hu.Map			RALYL;SKA1;SKA2;SKA3					outer kinetochore;spindle microtubule;kinetochore;mitotic spindle;intercellular bridge;centriolar satellite;regulation of microtubule polymerization or depolymerization;chromosome segregation;mitotic cell cycle;cell division;microtubule binding	None;None;None;None	None;None;None;None	None;None;None;None	None;None;None;None	Uniq
Non-tumor		HuMAP2_00625	Yes	Hu.Map			CDH10;CDH12;CDH2;CDH24;CDH3;CDH4;CTNNA3					catenin complex;adherens junction;fascia adherens;desmosome;cell-cell junction;cell junction;lamellipodium;plasma membrane;apicolateral plasma membrane;postsynaptic specialization membrane;presynaptic active zone membrane;plasma membrane raft;intercalated disc;cortical actin cytoskeleton;apical part of cell;GABA-ergic synapse;cell-cell adhesion mediated by cadherin;adherens junction organization;…	None;None;None;None;None;None;None	None;None;None;None;None;None;None	None;None;None;None;None;None;None	None;None;None;None;None;None;None	Uniq
Non-tumor		HuMAP2_05291	Yes	Hu.Map			RRM2;RRM2B					ribonucleoside-diphosphate reductase complex;ribonucleoside diphosphate metabolic process;deoxyribonucleotide biosynthetic process;2'-deoxyribonucleotide biosynthetic process;deoxyribonucleoside triphosphate metabolic process;positive regulation of G0 to G1 transition;negative regulation of intrinsic apoptotic signaling pathway by p53 class mediator;mitochondrial DNA replication;response to amine…	None;None	None;None	None;None	None;None	Uniq
Non-tumor		HuMAP2_03413	Yes	Hu.Map			CD83;CSGALNACT1;NDST1;SLC30A1					Golgi membrane;T-tubule;Golgi apparatus;Golgi cisterna membrane;Schaffer collateral - CA1 synapse;postsynaptic density membrane;trans-Golgi network membrane;cytoplasmic vesicle membrane;heparan sulfate proteoglycan biosynthetic process, polysaccharide chain biosynthetic process;heparin biosynthetic process;UDP-glucuronate metabolic process;negative regulation of zinc ion transmembrane import;deto…	None;None;None;None	None;None;None;None	None;None;HF;HF	None;None;None;None	Uniq
Non-tumor		HuMAP2_03975	Yes	Hu.Map			CEP57;CMC2;DPY19L1;GMFB;NAA20;SERPINE1;TNFRSF8;TRAF3					NatB complex;peptidase inhibitor complex;serine protease inhibitor complex;plasma membrane signaling receptor complex;CD40 receptor complex;serine/threonine protein kinase complex;nuclear inner membrane;platelet alpha granule lumen;cytoplasmic side of plasma membrane;N-terminal peptidyl-glutamine acetylation;positive regulation of leukotriene production involved in inflammatory response;positive …	None;None;None;None;None;None;None;None	None;None;None;None;None;None;None;None	None;None;None;None;None;None;None;None	None;None;None;None;None;Innate;None;Innate	Shared
Non-tumor		HuMAP2_01358	Yes	Hu.Map			ARMC6;ECPAS;NPY2R;SCO2;SMARCAL1;ZC3H12C					nuclear replication fork;non-motile cilium;myofibril;COPII-coated ER to Golgi transport vesicle;multivesicular body;proteasome complex;endocytic vesicle;endoplasmic reticulum-Golgi intermediate compartment;cytoplasmic ribonucleoprotein granule;site of double-strand break;muscle system process;proteasome assembly;cardiac left ventricle morphogenesis;t-circle formation;intracellular copper ion home…	None;None;None;None;None;None	None;None;None;None;None;None	None;None;None;None;None;None	None;None;None;None;None;None	Uniq
Non-tumor		HuMAP2_02423	Yes	Hu.Map			CENPH;CENPI;CENPK;CENPM;CENPN;CENPO;CENPP;CENPQ;CENPT;CENPU;ITGB3BP					kinetochore;nucleoplasm;cytosol;chromosome, centromeric region;Mis6-Sim4 complex;nuclear body;inner kinetochore;CENP-A containing chromatin assembly;kinetochore assembly;chromosome segregation;mitotic sister chromatid segregation;centromere complex assembly;positive regulation of protein localization to kinetochore;chordate embryonic development;kinetochore organization;metaphase plate congressio…	None;None;None;None;None;None;None;None;None;None;None	None;None;None;None;None;None;None;None;None;None;None	None;None;None;None;None;HF;None;None;None;None;None	None;None;None;None;None;None;None;None;None;None;None	Uniq
Non-tumor		HuMAP2_00191	Yes	Hu.Map			MCM10;MCM2;MCM3;MCM4;MCM5;MCM6;MCM7;MCMBP					MCM complex;CMG complex;chromosome, telomeric region;nucleoplasm;nucleus;nucleolus;alpha DNA polymerase:primase complex;nuclear origin of replication recognition complex;nuclear replication fork;double-strand break repair via break-induced replication;DNA unwinding involved in DNA replication;regulation of DNA-templated DNA replication initiation;DNA replication initiation;DNA replication;mitotic…	None;None;None;None;None;None;None;None	None;None;None;None;None;None;None;None	None;None;HF;None;None;None;None;None	None;None;None;None;None;None;None;None	Uniq
Non-tumor		HuMAP2_03163	Yes	Hu.Map			ARHGEF1;ARHGEF11;DAAM2;RHOA;RHOC					cleavage furrow;apical junction complex;stereocilium;extracellular exosome;cell periphery;extrinsic component of cytoplasmic side of plasma membrane;ficolin-1-rich granule membrane;cytoplasm;plasma membrane;cytosol;secretory granule membrane;ruffle membrane;endoplasmic reticulum membrane;postsynapse;skeletal muscle satellite cell migration;positive regulation of lipase activity;Rho protein signal…	None;None;None;None;None	None;None;None;None;None	None;None;None;None;None	None;None;None;None;None	Uniq
Non-tumor		HuMAP2_02395	Yes	Hu.Map			ILF2;KHDRBS1;MOV10;SYNCRIP;THUMPD1;UPF1					Grb2-Sos complex;P-body;supraspliceosomal complex;ribonucleoprotein complex;GAIT complex;mCRD-mediated mRNA stability complex;nucleoplasm;CRD-mediated mRNA stability complex;histone pre-mRNA 3'end processing complex;exon-exon junction complex;P granule;nucleus;tertiary granule lumen;specific granule lumen;cytoplasmic ribonucleoprotein granule;catalytic step 2 spliceosome;cytoplasmic stress granul…	None;None;None;None;None;None	None;Scaffold;None;None;None;None	None;None;None;None;None;None	None;None;Innate;None;None;None	Uniq
Non-tumor		HuMAP2_01297	Yes	Hu.Map			AURKB;AURKC;BIRC5;CCDC102A;CDCA8;INCENP;LAMTOR4					chromosome passenger complex;midbody;chromocenter;spindle midzone;spindle;kinetochore;microtubule cytoskeleton;chromosome, centromeric region;spindle pole centrosome;spindle microtubule;survivin complex;meiotic spindle midzone;Ragulator complex;central element;microtubule;mitotic spindle midzone;lateral element;condensed chromosome, centromeric region;condensed chromosome;nuclear chromosome;peric…	None;None;None;None;None;None;None	None;None;None;None;Scaffold;Scaffold;None	HF;None;None;None;None;None;None	None;None;Innate;None;None;None;None	Uniq
Non-tumor		HuMAP2_04851	Yes	Hu.Map			ALCAM;CD68;CPA6;LGALS1;MACROD2;NUP210L;SERPINB10;SERPINB4					galectin complex;extracellular space;immunological synapse;azurophil granule membrane;ficolin-1-rich granule membrane;negative regulation of endopeptidase activity;purine nucleoside metabolic process;peptidyl-glutamate ADP-deribosylation;negative regulation of dendritic cell antigen processing and presentation;plasma cell differentiation;protein de-ADP-ribosylation;positive regulation of dendriti…	None;None;None;None;None;None;None;None	None;None;None;None;None;None;None;None	None;None;None;None;None;None;None;None	None;None;None;Innate;None;None;None;None	Uniq
Non-tumor		HuMAP2_00569	Yes	Hu.Map			BRCA2;DNAJB6;MLF1;SYNRG					BRCA2-MAGE-D1 complex;perinuclear region of cytoplasm;nuclear ubiquitin ligase complex;clathrin coat of trans-Golgi network vesicle;AP-1 adaptor complex;DNA repair complex;lateral element;secretory granule;Z disc;chromosome, telomeric region;mitotic recombination-dependent replication fork processing;syncytiotrophoblast cell differentiation involved in labyrinthine layer development;chorion devel…	None;None;None;None	None;None;None;None	None;None;None;None	None;None;None;None	Uniq
Non-tumor		HuMAP2_00925	Yes	Hu.Map			ARMC6;METTL9;SCO2;SMARCAL1					nuclear replication fork;myofibril;site of double-strand break;mitochondrion;muscle system process;t-circle formation;intracellular copper ion homeostasis;respiratory electron transport chain;mitochondrial cytochrome c oxidase assembly;replication fork processing;double-strand break repair via nonhomologous end joining;eye development;response to activity;methylation;hematopoietic progenitor cell…	None;None;None;None	None;None;None;None	None;None;None;None	None;None;None;None	Uniq
Non-tumor		HuMAP2_00739	Yes	Hu.Map			ACSL5;HADH;HDAC10;NOVA1;NOVA2;PCBP3					cytoplasm;histone deacetylase complex;nucleoplasm;intracellular membrane-bounded organelle;nucleolus;regulation of RNA metabolic process;negative regulation of cold-induced thermogenesis;regulation of alternative mRNA splicing, via spliceosome;positive regulation of long-chain fatty acid import across plasma membrane;polyamine deacetylation;spermidine deacetylation;positive regulation of mismatch…	None;None;None;None;None;None	None;None;None;None;None;None	None;None;None;None;None;None	None;None;None;None;None;None	Uniq
Non-tumor		HuMAP2_01716	Yes	Hu.Map			LGALS3BP;SPRYD3					platelet dense granule lumen;blood microparticle;collagen-containing extracellular matrix;cellular defense response;endocytosis;cell adhesion;scavenger receptor activity	None;None	None;None	None;None	None;None	Shared
Non-tumor		HuMAP2_04407	Yes	Hu.Map			BAIAP2L1;GOLPH3L;GPRC5C;NMT2					host cell;Golgi cisterna;extrinsic component of membrane;Golgi apparatus;Golgi cisterna membrane;trans-Golgi network membrane;cytoplasmic vesicle membrane;N-terminal peptidyl-glycine N-myristoylation;intracellular transport of virus;Golgi vesicle budding;regulation of rhodopsin mediated signaling pathway;actin crosslink formation;plasma membrane organization;positive regulation of actin cytoskele…	None;None;None;None	None;None;None;None	None;None;None;None	None;None;None;None	Uniq
Non-tumor		HuMAP2_04101	Yes	Hu.Map			HSPA12A;TMEM51					biological_process;molecular_function	None;None	None;None	None;None	None;None	Uniq
Non-tumor		HuMAP2_00479	Yes	Hu.Map			HERC5;RBM47;RBM4B;RPL13;TUBA8					apolipoprotein B mRNA editing enzyme complex;cytosolic large ribosomal subunit;cytoplasm;cytosolic ribosome;nucleolus;acrosomal vesicle;ISG15-protein conjugation;regulation of defense response to virus;cytidine to uridine editing;positive regulation of type I interferon-mediated signaling pathway;3'-UTR-mediated mRNA stabilization;blastocyst development;entrainment of circadian clock by photoperi…	None;None;None;None;None	None;None;None;None;None	None;None;None;None;None	Innate;None;None;None;None	Uniq
Non-tumor		HuMAP2_02500	Yes	Hu.Map			RELL2;TRIM9					basement membrane;synaptic vesicle;positive regulation of p38MAPK cascade;positive regulation of cell-substrate adhesion;proteasome-mediated ubiquitin-dependent protein catabolic process;collagen binding;protein domain specific binding	None;None	None;None	None;None	None;Innate	Uniq
Non-tumor		HuMAP2_01413	Yes	Hu.Map			BEND3;KIF20A;MAP7D2					kinesin complex;heterochromatin;intercellular bridge;spindle;midbody;microtubule cytoskeleton;positive regulation of ATP metabolic process;rDNA heterochromatin formation;negative regulation of transcription by RNA polymerase I;midbody abscission;DNA methylation;microtubule bundle formation;regulation of cytokinesis;mitotic cytokinesis;microtubule-based movement;protein homooligomerization;microtu…	None;None;None	None;None;None	None;None;None	None;None;None	Uniq
Non-tumor		HuMAP2_02964	Yes	Hu.Map			CACNG5;HELZ2;PLD1;ZNF142;ZNF775					plasma membrane region;cholinergic synapse;P granule;AMPA glutamate receptor complex;endocytic vesicle;tertiary granule membrane;specific granule membrane;postsynaptic density membrane;late endosome membrane;inositol lipid-mediated signaling;regulation of microvillus assembly;neurotransmitter receptor transport, postsynaptic endosome to lysosome;neurotransmitter receptor internalization;ncRNA-med…	None;None;None;None;None	None;None;None;None;None	None;None;None;None;None	None;None;None;None;None	Uniq
Non-tumor		HuMAP2_06624	Yes	Hu.Map			RUSC1;UBE2S					anaphase-promoting complex;microtubule cytoskeleton;postsynaptic density;cytoplasmic vesicle;microtubule;early endosome;protein polyubiquitination;free ubiquitin chain polymerization;protein K6-linked ubiquitination;protein K29-linked ubiquitination;protein K27-linked ubiquitination;exit from mitosis;positive regulation of ubiquitin protein ligase activity;anaphase-promoting complex-dependent cat…	None;None	None;None	None;None	Innate;None	Uniq
Non-tumor		HuMAP2_01828	Yes	Hu.Map			S100A7;S100A8;S100A9					collagen-containing extracellular matrix;secretory granule lumen;extracellular space;extracellular region;cytoskeleton;intermediate filament cytoskeleton;azurophil granule lumen;cytosol;nucleus;neutrophil aggregation;sequestering of zinc ion;peptidyl-cysteine S-nitrosylation;response to lipopolysaccharide;autocrine signaling;chronic inflammatory response;leukocyte migration involved in inflammato…	None;None;None	None;None;None	None;None;None	None;Innate;Innate	Uniq
Non-tumor		HuMAP2_00807	Yes	Hu.Map			COX14;FXYD6;GLG1;MTCH1;PIGN;SLC30A5;SLC30A6;SPPL2B					Golgi cis cisterna membrane;Golgi membrane;cytoplasmic side of endoplasmic reticulum membrane;membrane;Golgi apparatus;Golgi-associated vesicle membrane;lumenal side of endoplasmic reticulum membrane;ER to Golgi transport vesicle membrane;secretory granule;zinc ion import into Golgi lumen;zinc ion transport;GPI anchor biosynthetic process;regulation of zinc ion transport;neuronal ion channel clus…	None;None;None;None;None;None;None;None	None;None;None;None;None;None;None;None	None;None;None;None;None;None;None;None	None;None;None;None;None;None;None;None	Uniq
Non-tumor		HuMAP2_03244	Yes	Hu.Map			IFI30;TXNDC17					lysosomal lumen;cell junction;lysosome;antigen processing and presentation of exogenous peptide antigen via MHC class I;antigen processing and presentation of exogenous peptide antigen via MHC class II;negative regulation of fibroblast proliferation;tumor necrosis factor-mediated signaling pathway;cellular oxidant detoxification;protein stabilization;oxidoreductase activity, acting on a sulfur gr…	None;None	None;None	None;None	None;None	Uniq
Non-tumor		HuMAP2_02444	Yes	Hu.Map			ATG9B;CALHM4;DSG4;FBXL4;HEPHL1;IL31RA;LYG2;NTHL1;OR51E2;PLCD1;S100A3;TEX35;VSIG8					intracellular organelle;phagophore assembly site membrane;desmosome;phagophore assembly site;intracellular anatomical structure;autophagy of mitochondrion;defense response to other organism;positive regulation of renin secretion into blood stream;base-excision repair, AP site formation;melanocyte proliferation;peptidoglycan catabolic process;glandular epithelial cell differentiation;acute inflamm…	None;None;None;None;None;None;None;None;None;None;None;None;None	None;None;None;None;None;None;None;None;None;None;None;None;None	None;None;None;None;None;None;None;None;None;None;None;None;None	None;None;None;None;None;None;None;None;None;None;None;None;None	Uniq
Non-tumor		HuMAP2_02213	Yes	Hu.Map			FAM120A;HNRNPDL;LARP1B;MKRN2;PABPC1L;PAIP1;PAIP2;PARP12;ZCCHC3					cytoplasmic stress granule;mCRD-mediated mRNA stability complex;viral translation;detection of virus;negative regulation of nuclear-transcribed mRNA catabolic process, deadenylation-dependent decay;positive regulation of RIG-I signaling pathway;CRD-mediated mRNA stabilization;protein auto-ADP-ribosylation;positive regulation by host of viral process;negative regulation of translational initiation…	None;None;None;None;None;None;None;None;None	None;None;None;None;None;None;None;None;None	None;None;None;None;None;None;None;None;None	None;None;None;None;None;None;None;None;None	Uniq
Non-tumor		HuMAP2_04662	Yes	Hu.Map			CEP164;EPB41;EPB41L2;EPB41L3;KRT222;RBM33					cell junction;cytoskeleton;cell cortex;ciliary transition fiber;spectrin-associated cytoskeleton;spectrin;paranode region of axon;juxtaparanode region of axon;axolemma;cortical cytoskeleton;intercellular bridge;cytosol;intermediate filament;actomyosin structure organization;cortical actin cytoskeleton organization;positive regulation of protein localization to cell cortex;cell cycle;cell division…	None;None;None;None;None;None	None;None;None;None;None;None	None;None;None;None;None;None	None;None;None;None;None;None	Uniq
Non-tumor		HuMAP2_00480	Yes	Hu.Map			BPNT1;CAB39;CAB39L;FDXR;MVD;NADK2;SDR39U1;STK11;STRADA;STRADB;TP53I3					serine/threonine protein kinase complex;intracellular protein-containing complex;Z disc;cytosol;mitochondrial matrix;aggresome;activation of protein kinase activity;response to thyroid hormone;G1 to G0 transition;protein export from nucleus;response to activity;positive regulation of vesicle transport along microtubule;NADP biosynthetic process;isopentenyl diphosphate biosynthetic process, mevalo…	None;None;None;None;None;None;None;None;None;None;None	None;None;None;None;None;None;None;None;None;None;None	None;None;None;None;None;None;None;None;None;None;None	None;None;None;None;None;None;None;None;None;None;None	Uniq
Non-tumor		HuMAP2_04726	Yes	Hu.Map			HMGCS1;NDRG2;TYMS					cytoplasm;growth cone;cytosol;regulation of platelet-derived growth factor production;uracil metabolic process;farnesyl diphosphate biosynthetic process, mevalonate pathway;dTMP biosynthetic process;regulation of vascular endothelial growth factor production;dTTP biosynthetic process;response to organophosphorus;acetyl-CoA metabolic process;intestinal epithelial cell maturation;vascular associate…	None;None;None	None;None;None	HF;None;None	None;None;None	Uniq
Non-tumor		HuMAP2_05426	Yes	Hu.Map			CALR;P4HA2;P4HB					endoplasmic reticulum lumen;endoplasmic reticulum;procollagen-proline 4-dioxygenase complex;cortical granule;MHC class I peptide loading complex;sarcoplasmic reticulum lumen;focal adhesion;external side of plasma membrane;cytolytic granule;endoplasmic reticulum chaperone complex;endocytic vesicle lumen;smooth endoplasmic reticulum;endoplasmic reticulum quality control compartment;lumenal side of …	None;None;None	None;None;None	None;None;HF	None;None;None	Uniq
Non-tumor		HuMAP2_06648	Yes	Hu.Map			KIF23;PSG3;PSG9;RACGAP1;SECISBP2L;SHCBP1;SMNDC1					centralspindlin complex;spindle;midbody;Flemming body;mitotic spindle;transforming growth factor beta ligand-receptor complex;microtubule;spindle midzone;kinesin complex;extrinsic component of cytoplasmic side of plasma membrane;cleavage furrow;Cajal body;cell surface;mitotic spindle midzone assembly;positive regulation of cytokinesis;regulation of immune system process;mitotic cytokinesis;female…	None;None;None;None;None;None;None	None;None;None;None;None;None;None	None;None;None;None;None;None;None	None;None;None;None;None;None;None	Uniq
Non-tumor		HuMAP2_00226	Yes	Hu.Map			ASRGL1;IFI35;NMI					photoreceptor inner segment;cytoplasm;extracellular space;cytosol;nucleus;macrophage activation involved in immune response;positive regulation of innate immune response;negative regulation of NIK/NF-kappaB signaling;positive regulation of NIK/NF-kappaB signaling;positive regulation of inflammatory response;asparagine catabolic process via L-aspartate;positive regulation of protein K48-linked ubi…	None;None;None	None;None;None	None;None;None	None;None;None	Uniq
Non-tumor		HuMAP2_03046	Yes	Hu.Map			DSP;JUP					fascia adherens;desmosome;intercalated disc;cornified envelope;intermediate filament;adherens junction;gamma-catenin-TCF7L2 complex;zonula adherens;hemidesmosome;apicolateral plasma membrane;catenin complex;protein-DNA complex;ficolin-1-rich granule membrane;specific granule lumen;lateral plasma membrane;cytoplasmic side of plasma membrane;extracellular exosome;ficolin-1-rich granule lumen;Z disc…	None;None	None;None	None;None	None;None	Shared
Non-tumor		HuMAP2_00557	Yes	Hu.Map			CCNB2;COA7;CRHBP;NAA20;TNIP1					secondary lysosome;NatB complex;varicosity;dense core granule;cyclin-dependent protein kinase holoenzyme complex;multivesicular body;axon terminus;secretory granule;mitochondrial intermembrane space;regulation of corticotropin secretion;negative regulation of corticotropin secretion;negative regulation of corticotropin-releasing hormone receptor activity;N-terminal peptidyl-glutamine acetylation;…	None;None;None;None;None	None;None;None;None;None	None;None;None;None;None	None;None;None;None;Innate	Uniq
Non-tumor		HuMAP2_05239	Yes	Hu.Map			DNAJB1;DNAJB4;DNAJB5;SYNM					neurofilament cytoskeleton;sperm head;costamere;intermediate filament cytoskeleton;sarcolemma;intermediate filament;dendritic spine;chaperone cofactor-dependent protein refolding;response to unfolded protein;fast-twitch skeletal muscle fiber contraction;negative regulation of inclusion body assembly;regulation of cellular response to heat;intermediate filament cytoskeleton organization;positive r…	None;None;None;None	None;None;None;None	None;None;None;None	None;None;None;None	Uniq
Non-tumor		HuMAP2_05474	Yes	Hu.Map			LSM14B;NUPR1;SEMG1;SEMG2					protein-DNA complex;intercellular bridge;coagulation;positive regulation of serine-type endopeptidase activity;negative regulation of flagellated sperm motility;sperm capacitation;antibacterial humoral response;negative regulation of programmed necrotic cell death;positive regulation of oxidative phosphorylation;regulation of female gonad development;negative regulation of type B pancreatic cell …	None;None;None;None	None;None;None;None	None;None;None;None	None;None;None;None	Uniq
Non-tumor		HuMAP2_01546	Yes	Hu.Map			CD320;GRAMD1A;PLXNB2;SNN;TMX1					organelle membrane contact site;semaphorin receptor complex;endoplasmic reticulum-plasma membrane contact site;extrinsic component of cytoplasmic side of plasma membrane;caveola;autophagosome;endoplasmic reticulum membrane;regulation of vitamin metabolic process;B cell costimulation;intracellular sterol transport;cobalamin transport;excitatory synapse assembly;ventral spinal cord development;sema…	None;None;None;None;None	None;None;None;None;None	None;None;None;None;None	None;None;None;None;None	Uniq
Non-tumor		HuMAP2_00635	Yes	Hu.Map			BUB1B;CDC20					mitotic checkpoint complex;anaphase-promoting complex;spindle;outer kinetochore;perinuclear region of cytoplasm;microtubule organizing center;spindle pole;kinetochore;negative regulation of ubiquitin-protein transferase activity;mitotic spindle assembly checkpoint signaling;positive regulation of anaphase-promoting complex-dependent catabolic process;cell division;meiotic sister chromatid cohesio…	None;None	None;None	None;None	None;None	Uniq
Non-tumor		HuMAP2_04295	Yes	Hu.Map			ANLN;C17orf47;CDC42EP4;CSE1L;HCK;MOCOS;PCMTD2;SEPTIN1;SEPTIN10;SEPTIN11;SEPTIN12;SEPTIN14;SEPTIN2;SEPTIN3;SEPTIN5;SEPTIN6;SEPTIN7;SEPTIN8;SEPTIN9;TAF1L					microtubule cytoskeleton;septin ring;septin complex;cell division site;sperm annulus;midbody;cleavage furrow;stress fiber;non-motile cilium;synaptic vesicle;spindle;actin cytoskeleton;axoneme;kinetochore;presynaptic cytoskeleton;septin collar;axon;actomyosin contractile ring;bleb;presynapse;cell cortex;meiotic spindle;perinuclear region of cytoplasm;cytoskeleton-dependent cytokinesis;regulation o…	None;None;None;None;None;None;None;None;None;None;None;None;None;None;None;None;None;None;None;None	None;None;None;None;None;None;None;None;None;None;None;None;None;None;None;None;None;None;None;None	None;None;None;None;None;None;None;None;None;None;None;None;None;None;None;None;None;None;None;None	None;None;None;None;None;None;None;None;None;None;None;None;None;None;None;None;None;None;None;None	Uniq
Non-tumor		HuMAP2_06806	Yes	Hu.Map			KIFC1;PNISR					presynaptic active zone;kinesin complex;microtubule organizing center;mitotic spindle;microtubule;early endosome;mitotic sister chromatid segregation;mitotic spindle assembly;mitotic metaphase plate congression;microtubule-based movement;cell division;microtubule motor activity;microtubule binding	None;None	None;None	None;None	None;None	Uniq
Non-tumor		HuMAP2_02573	Yes	Hu.Map			CEP192;SIL1					procentriole;procentriole replication complex;pericentriolar material;centriole;endoplasmic reticulum lumen;centrosome-templated microtubule nucleation;cotranslational protein targeting to membrane;protein localization to centrosome;centriole replication;mitotic spindle assembly;response to bacterium;protein folding;intracellular protein transport;adenyl-nucleotide exchange factor activity;phosph…	None;None	None;None	HF;None	None;None	Uniq
Non-tumor		HuMAP2_00642	Yes	Hu.Map			FBXO7;POMP;PSMA1;PSMA2;PSMA3;PSMA4;PSMA5;PSMA6;PSMA7;PSMA8;PSMB1;PSMB2;PSMB3;PSMB4;PSMB5;PSMB6;PSMB7;PSMB8;PSMB9;PSME1;PSME2;PSME4					proteasome complex;proteasome core complex;proteasome core complex, alpha-subunit complex;proteasome core complex, beta-subunit complex;extracellular exosome;cytosol;nucleoplasm;spermatoproteasome complex;nucleus;cytoplasm;proteasome activator complex;secretory granule lumen;ficolin-1-rich granule lumen;P-body;polysome;glial cytoplasmic inclusion;classical Lewy body;Lewy neurite;Lewy body corona;…	None;None;None;None;None;None;None;None;None;None;None;None;None;None;None;None;None;None;None;None;None;None	None;None;None;None;None;None;None;None;None;None;None;None;None;None;None;None;None;None;None;None;None;None	None;None;None;None;None;HF;None;None;None;None;None;None;None;None;None;None;None;None;None;None;None;None	None;None;None;None;None;None;None;None;Innate;None;None;None;None;None;None;None;None;None;None;None;None;None	Uniq
Non-tumor		HuMAP2_02002	Yes	Hu.Map			COX14;FXYD6;GLG1;MTCH1;PIGN;SLC30A5;SLC30A6;SLC52A2;SPPL2B					Golgi cis cisterna membrane;Golgi membrane;cytoplasmic side of endoplasmic reticulum membrane;Golgi-associated vesicle membrane;membrane;Golgi apparatus;lumenal side of endoplasmic reticulum membrane;ER to Golgi transport vesicle membrane;zinc ion import into Golgi lumen;zinc ion transport;GPI anchor biosynthetic process;regulation of zinc ion transport;neuronal ion channel clustering;zinc ion im…	None;None;None;None;None;None;None;None;None	None;None;None;None;None;None;None;None;None	None;None;None;None;None;None;None;None;None	None;None;None;None;None;None;None;None;None	Uniq
Non-tumor		HuMAP2_03284	Yes	Hu.Map			NOL4L;PYCR2;RALYL;SKA1;SKA2;SKA3					outer kinetochore;spindle microtubule;kinetochore;mitotic spindle;intercellular bridge;regulation of microtubule polymerization or depolymerization;chromosome segregation;mitotic cell cycle;cell division;proline biosynthetic process;L-proline biosynthetic process;cellular response to oxidative stress;pyrroline-5-carboxylate reductase activity;microtubule binding	None;None;None;None;None;None	None;None;None;None;None;None	None;None;None;None;None;None	None;None;None;None;None;None	Uniq
Non-tumor		HuMAP2_00853	Yes	Hu.Map			LIN37;LIN52;LIN54;LIN9;MYBL1;MYBL2					Myb complex;nucleoplasm;transcription repressor complex;DRM complex;RNA polymerase II transcription repressor complex;positive regulation of piRNA transcription;reproduction;mitotic cell cycle;nucleosome organization;cell cycle;negative regulation of transposition;DNA biosynthetic process;male meiosis I;mitotic spindle assembly;positive regulation of neuron apoptotic process;regulation of DNA-tem…	None;None;None;None;None;None	None;None;None;None;None;None	None;None;None;None;None;None	None;None;None;None;None;None	Uniq
Non-tumor		HuMAP2_00679	Yes	Hu.Map			BAIAP2L1;GPRC5C;NMT2					host cell;extrinsic component of membrane;cytoplasmic vesicle membrane;plasma membrane;vesicle;adherens junction;receptor complex;N-terminal peptidyl-glycine N-myristoylation;intracellular transport of virus;regulation of rhodopsin mediated signaling pathway;actin crosslink formation;plasma membrane organization;positive regulation of actin cytoskeleton reorganization;actin filament bundle assemb…	None;None;None	None;None;None	None;None;None	None;None;None	Uniq
Non-tumor		HuMAP2_04348	Yes	Hu.Map			CNTNAP3;FUT11;TAZ					Golgi cisterna membrane;cell recognition;fucosylation;protein glycosylation;alpha-(1->3)-fucosyltransferase activity	None;None;None	None;None;None	None;None;None	None;None;None	Uniq
Non-tumor		HuMAP2_06827	Yes	Hu.Map			AKIP1;MDM1;POC1A;SIL1					centriole;centrosome;centriolar satellite;spindle pole;negative regulation of centriole replication;cotranslational protein targeting to membrane;regulation of NIK/NF-kappaB signaling;substrate adhesion-dependent cell spreading;retina development in camera-type eye;adenyl-nucleotide exchange factor activity;unfolded protein binding	None;None;None;None	None;None;None;None	None;None;None;None	None;None;None;None	Uniq
[truncated: 409 more rows]

## Sheet: Table S3
Table S3 Enriched GO terms/KEGG pathways of DEGs post-SARS-CoV-2 infection.
Population	GO type/Pathway	GO id/Pathway id	GO name/Pathway name	k	M	N	n	P-value	Adjusted P-value	Hematological tumor vs. Non-tumor
[truncated: 117 more rows]

## Sheet: Table S4
Table S4 Enriched GO terms/KEGG pathways of SARS-CoV-2 targeted DEGs post-SARS-CoV-2 infection.
[truncated: 267 more rows]

[truncated: 5 more sheets: Table S5, Table S6, Table S7, Table S8, Table S9]
